# Supplementary material for: Paraspinal muscle quality in chronic low back pain: a systematic review and meta-analysis of muscle atrophy and fat infiltration
Source: Eur Spine J. 2025 Oct 28;35(5):2693–711. doi: 10.1007/s00586-025-09454-z (PMC13241407; doi:10.1007/s00586-025-09454-z)
Supplement: Supplementary file 2 — Supplementary Material 2 [file 586_2025_9454_MOESM2_ESM.xlsx]

## Sheet: Data Extraction
Study	Design	Participant characteristics	Assesment tool	Disc level	Muscle	Outcome measures	Conclusion	Comments
Mengiardi B. et al, 2006	Case-control	N= 25 cLBP patients, Mean age: 40.9 (22−61) years, Mean BMI: 23.6 kg/m²	1.5 MRI, T2 MR spectroscopy	L4-L5	MF	Fat content	Patients with cLBP had a signiﬁcantly larger percentage fat content (23.6%) in the multiﬁdus muscle when compared with that of the asymptomatic volunteers (14.5%)	Because a correlation of fatty muscle degeneration with age and sex is known (28,36,37), we excluded these factors by matching the groups for age, sex, and BMI
https://dx.doi.org/10.1148/radiol.2403050820		N = 25 healthy individuals, Mean age: 39.8 (22−60) years, Mean BMI: 23.7 kg/m²					No difference was detected with a semiquantitative grading system.
Hides J. et al, 2008	Case-control	N = 42 cLBP patients, Mean age: 46.8±13.2 years	US	L2-L5	MF	TCSA	L2 (n = 63) : Not significantly, but larger multifidus muscles in asymptomatic individuals (Mean = 2.48, SD = 0.98) compared with cLBP subjects (Mean = 2.27, SD = 1.48)	Data for multifidus CSA were averaged across the left and right sides.
https://www.ncbi.nlm.nih.gov/pubmed/17070721		N= 40 healthy individuals, Mean age: 28.4±5.7 years					L3 (n = 79): Not significantly, but larger multifidus muscles in asymptomatic individuals (Mean = 3.66, SD = 1.43) compared with cLBP subjects (Mean = 3.31, SD = 1.59)	Although the asymptomatic subjects were younger than the subjects with cLBP, this had little effect on the results as the factor of ‘age’ was not associated with CSA at any level of the lumbar spine.
							L4 (n = 82): Asymptomatic subjects had significantly larger multifidus muscles (Mean = 5.42, SD = 1.88) compared with cLBP subjects (Mean = 4.07, SD = 1.88)	At levels L2–L4, male subjects were found to have significantly larger multifidus CSA than their female counterparts. This relationship was not evident at L5.
							L5 (n = 82) : Asymptomatic subjects had significantly larger multifidus muscles (Mean = 6.48, SD = 1.72) compared with cLBP subjects (Mean = 3.78, SD = 1.73)	Patients with chronic LBP had significantly smaller multifidus CSAs than asymptomatic subjects at the lowest two vertebral levels.
Wallwork T. et al, 2009	Case-control	N = 11 cLBP patients, Mean age: 33.9 years	US	L2-L5	MF	TCSA	L2: Significantly larger size of multifidus muscle for the cLBP group (Mean: 2.40, SD: 0.9) compared to the unimpaired group (Mean: 1.94, SD: 0.9)	Male subjects had significantly larger mutifidus muscles than females at the L3 vertebral level (difference of 0.9 cm2) and at L2 (difference of 0.15 cm2).
https://dx.doi.org/10.1016/j.math.2008.09.006		N = 11 healthy individuals, Mean age: 41.9 years					L3: Not significantly, but slightly smaller CSA of the multifidus muscle for the cLBP group (Mean: 3.02, SD: 1.4) compared to the unimpaired group (Mean: 3.09, SD: 1.3)	a specific and localized pattern of atrophy of the multifidus muscles in the presence of chronic LBP. Atrophy was greatest at the L5 vertebral level, and there was a trend towards significance at the L4 vertebral level.
							L4: Not significantly, but smaller CSA of the multifidus muscle for the cLBP group (Mean: 3.47, SD: 1.1) compared to the unimpaired group (Mean: 4.61, SD: 1.0)	Patients with CLBP had significantly smaller multifidus muscles than healthy, asymptomatic subjects at the lowest vertebral level of the lumbar spine.
							L5: Significantly smaller CSA of the multifidus muscle for the cLBP group (Mean: 3.81, SD: 1.2) compared to the unimpaired group (Mean: 5.56, SD: 1.1)
Arbanas J. et al, 2013	Case-control	N = 42 cLBP patiens, Mean age: 51.1±14.5 years, Mean BMI: 26.6 ± 4.4 kg/m²	1.5 MRI, T2	L3/L4, L4/L5, L5/S1	PM	CSA, FI	L3/L4: significantly bigger CSA of the PM of the patients (0.61) than controls (0.49)	cLBP patients have bigger CSA of the PM compared to control subject’s at all analyzed levels although the differences are only significant at the levels of L3/L4 and L4/L5 intervertebral discs
https://dx.doi.org/10.1007/s00586-013-2749-x		N = 49 healthy individuals, Mean age: 55.1±17.1 years, Mean BMI: 26.6 ± 5.2 kg/m²					L4/L5: significantly bigger CSA of the PM of the patients (0.66) than controls (0.58)	Our results showed no differences in CSAs between the left and right PM at all analyzed levels
							L5/S1: The difference between CSA of the PM between patients (0.67) and controls (0.57) was not statistically significant (P = 0.247).	More than 80 % of control subjects as well as patients showed no detectable fat infiltration (Grade 0) in both PM.
							No statistically significant differences of the fat infiltration in PM between controls and patients were found (P = 0.802).
Singh R. et al, 2016	Case-control	N = 50 cLBP patients, Mean age: 33.54 ± 8.33 years, Mean BMI: 25.12 ± 2.67 kg/m²	1.5 MRI, T2	L3-L4,L4-L5,L5-S1	MF,LES,PM	TCSA	L3–L4: Not statistically significant but smaller CSA of multifidus of cLBP patients (4.05 ± 1.27 cm2) in comparison to controls (4.46 ± 1.53 cm2)	No significant differences between MF,LES,psoas CSA between cLBP and controls at L3-L4,L4-L5 and L5-S1 disc level (p >.05)
https://dx.doi.org/10.1007/s00586-016-4698-7		N = 15 healthy individuals, Mean age: 28.93 ± 7.24 years, Mean BMI: 24.69 ± 2.67 kg/m²					L3–L4: Not statistically significant but smaller CSA of erector spinae of cLBP patients (13.68 ± 3.03 cm2) in comparison to controls (14.98 ± 3.94 cm2)	psoas muscle was also found to be atrophic at L3–L4 disc level but the atrophy was not statistically significant (p = 0.07).
							L3–L4: Not statistically significant but smaller CSA of psoas major of cLBP patients (8.73 ± 3.29 cm2) in comparison to controls (10.77 ± 3.90 cm2)	Multifidus muscle CSA’s were smaller at all the measured disc levels in the study group as compared with control group but the difference was not significant (p > 0.05).
							L4-L5: Not statistically significant but smaller CSA of multifidus of cLBP patients (5.97 ± 1.85 cm2) in comparison to controls (6.90 ± 1.59 cm2)	Any measurements taken are only from the left side (right hand side are also available)
							L4-L5: Not statistically significant but smaller CSA of erector spinae of cLBP patients (10.77 ± 2.43 cm2) in comparison to controls (12.12 ± 3.29 cm2)	The multifidus was found to be larger on the right side (4.31–6.70 cm2) as compared with left side (4.05–6.45 cm2), while the opposite was true for erector spinae except at L3–L4 disc level.
							L4–L5: Not statistically significant but smaller CSA of psoas major of cLBP patients (11.43 ± 3.63 cm2) in comparison to controls (13.90 ± 4.72 cm2)
							L5-S1: Not statistically significant but smaller CSA of multifidus of cLBP patients (6.45 ± 1.74 cm2) in comparison to controls (6.88 ± 2.04 cm2)
							L5-S1: Not statistically significant but smaller CSA of erector spinae of cLBP patients (4.48 ± 2.07 cm2) in comparison to controls (5.76 ± 1.72 cm2)
							L5-S1: Not statistically significant but smaller CSA of psoas major of cLBP patients (10.62 ± 4.13 cm2) in comparison to controls (11.62 ± 4.05 cm2)
Jiang J. et al, 2017	Case-control	N = 40 Lumbar Spinal Stenosis (LSS) Mean age: 61.550 ± 3.412 years, Mean BMI: 23.296 ± 1.738 kg/m²	1.5 MRI,T1,T2	L4-L5	MF	FI,TCSA	In the LSS group, the fat infiltration rate of the MF was significantly greater (0.264 ± 0.069 cm2) compared with the control group (0.219 ± 0.052 cm2)	Patients with LSS had a lower muscularity and greater fat infiltration rate in the MF compared with the healthy subjects.
https://www.ncbi.nlm.nih.gov/pubmed/27931946		N = 40 healthy controls, Mean age: 60.38 ± 3.303, Mean BMI: 22.946 ± 1.602 kg/m²					In the LSS group, lumbar muscularity was significantly lower (0.807 ± 0.094 cm2) compared with the control group (0.866 ± 0.092 cm2)
							In the LSS group, MF CSA was not significantly (15.850 ± 2.286 cm2) but still lower comapred to the control group (16.685 ± 1.886 cm2)
							There were no statistically significant differences between the 2 groups in sex (χ2 = 0.20; P > 0.05) or age (Z = 1.72; P > 0.05), or BMI (p = 0.4414)
Sions,J. M, et al, 2017	Case-control	N = 57 cLBP patients, Mean age: 70.5 ± 6.8 years, Mean BMI: 29.6 ± 5.8 kg/m²	1.5 MRI,T1	L5	MF	FI, TCSA, MCSA	In the cLBP group, L5 multifidi rCSA was not significantly, but still larger (10.31 ± 2.00 cm2) in comaprison to the control group (9.84 ± 1.94 cm2)	Multifidus TCSA and MCSA were similar between cLBP and control group (p-values were 0.792 and 0.229 respectively)
https://dx.doi.org/10.1016/j.apmr.2016.07.027		N = 49 healthy controls, Mean age: 72.2 ± 6.6 years, Mean BMI: 27.3 ± 4.59 kg/m²					In the cLBP group, L5 multifidi MFI was significantly higher (0.55 ± 0.09 cm2) in comparison to the control group (0.51 ± 0.08 cm2)	cLBP patients had higher MFFI (p= 0.034)
							In the cLBPgroup, L5 multifidi rmCSA was not significantly, but still lower ( 4.55 ± 1.19 cm2), in comparison to the control group ( 4.72 ± 1.15cm2)
Sions,J. M, et al, 2017	Case-control	N = 53 cLBP patients, Mean age: 69.9 (95% CI: 68.1, 71.7), Mean BMI: 28.8 (95% CI: 27.6, 30.1) kg/m²	1.5 MRI,T1	L2-L5	MF, ES, PM	Average FI, Average rmCSA	Multifidus FI was significanlty higher (p = 0.016) in cLBP group (0.51) than in controls (0.49)	Older adults with chronic LBP have greater average multifidus intramuscular fat and smaller average erector spinae size than their peers without LBP.
https://dx.doi.org/10.2519/jospt.2017.7002		N = 43 asymptomatic controls, Mean age: 72.2 (95% CI: 70.3, 74.1), Mean BMI: 27.3 (95% CI: 25.9, 28.6) kg/m²					Erector spinae FI was not statistically significant (p = 0.119), but still slightly higher in cLBP (0.47) than in controls (0.46)	Women have not only smaller trunk muscles, but also greater intramuscular fat at the lower vertebral levels.
							Psoas FI was not significantly different between groups (p =0 .604)	Among older adults, intramuscular fat may comprise up to 54% of the trunk muscle CSA.
							Multifidus rmCSA was slightly smaller in cLBP group (3.22 cm²) compared to controls (3.33 cm²), but not statistically significant (p = 0.408).
							Erector spinae rmCSA was significantly smaller in cLBP group (8.56 cm²) than in controls (9.26 cm²), (p = 0.011)
							Psoas rmCSA was slightly smaller in the cLBP group (3.59 cm²) than in controls (3.81 cm²), but not statistically significant (p =0.593)
Prasetyo M. et al, 2020	Cross-sectional	N = 24 cLBP patients, Median age: 35.5 (18–39) years, Median BMI: 20.6 (17.7–24.8) kg/m²	CT scan	L4, L5	MF	Median FI ratio	In the cLBP group, superior endplate of the L4 vertebrae was significantly higher 0.11 (0.03−0.27) compared to the control group 0.07 (0.02−0.15) - Median values	The fat infiltration ratio at the level of L4 superior endplate and inferior endplate was significantly higher in the chronic LBP group compared to the control group
https://www.ncbi.nlm.nih.gov/pubmed/33304941		N = 20 healthy controls, Median age: 28 (18–39) years, Median BMI: 22.9 (17.4–24.9) kg/m²					In the cLBP group, inferior endplate of the L4 vertebrae was significantly higher 0.18 (0.03−0.39) compared to the control group 0.08 (0.05−0.20) - Median values	The fat infiltration ratio at the level of L5 superior-posterior endplate and inferior-posterior endplate also showed a significantly higher value in the chronic LBP group compared to the control group
							In the cLBP group, superior-posterior endplate of the L5 vertebrae was significantly higher 0.17 (0.05−0.43) compared to the control group 0.10 (0.03−0.17) - Median values	There was a significant difference between the superior and inferior endplate fat infiltration ratio (P < 0.01).
							In the cLBP group, inferior-posterior endplate of the L5 vertebrae was significantly higher 0.19 (0.05−0.49) compared to the control group 0.12 (0.02−0.23) - Median values
Ballatori AM. et al, 2022	Case-control	N = 39 cLBP patients, Mean age: 47.43 ± 12.31 years, Mean BMI: 25.70 ± 5.08 kg/m²	T1, T2, IDEAL MRI	L1/L2 - L5/S1	MF	FI	cLBP patients had 21.7% significantly higher mean lumbar spine MF FF (24.60 ± 10.60) compared to controls (20.22 ± 9.48), p = 0.0032	We observed that age, female sex, BMI, VAS, and ODI were significant predictors for higher mean lumbar spine MF FF in both our patient and control populations. Also each has a role independently
https://dx.doi.org/10.1002/jsp2.1217		N = 18 controls, Mean age: 42.74 ± 12.81 years, Mean BMI: 24.05 ± 4.34 kg/m²					cLBP patients had 32.4% significantly higher MF FF (22.81 ± 11.26) at L3/L4 in comparison to controls (17.23 ± 8.00), p = 0.038).	When comparing all of our patients to our controls, we observed a significant difference in fat content at the L3L4 disc level, but at no other levels
							All other level‐specific differences were not significant.
							In the patient cohort, univariate linear regression also revealed that age (OR: 1.61, 95% CI: 1.46–1.79, p<0.0001) was a significant predictor of increased mean lumbar spine MF FF.
							Younger patients had 15.1% higher mean lumbar spine MF FF compared to younger controls (patients: 18.62 ± 6.70, controls: 16.18 ± 7.21, p = 0.0613).
							Older patients had 8.5% higher mean lumbar spine MF FF compared to older controls (patients: 28.85 ± 10.82, controls: 26.58 ± 9.19, p = 0.231).
							Female controls had 56.3% higher mean lumbar spine MF FF compared to male controls (female mean FF: 25.28 ± 8.17, male mean FF: 16.17 ± 8.51, p < 0.0001).
							In addition, female patients had 26.5% higher mean lumbar spine MF FF compared to male patients
Huang Y. et al, 2022	Case-control	N = 60 cLBP patients, Mean age: 46.32 ± 16.99 years, Mean BMI: 21.71 ± 1.16 kg/m²	3.0 T MRI, T1, T2, Axial IDEAL MRI, PDFF	L4/5, L5/S1	MF, ES	CSA, FI	CSA of MF in asymptomatic controls at L4/5 spinal level was significantly higher (1320.22 ± 188.10 mm²), compared to cLBP patients (1228.72 ± 190.99 mm²)	The CSAs of the multifidus and erector spinae of cLBP were smaller than those of asymptomatic controls, but the difference was statistically significant only in the multifidus at the L4/5 level (p<0.05)
https://dx.doi.org/10.3389/fendo.2022.792819		N = 32 asymptomatic controls, Mean age: 44.87 ± 17.59 years, Mean BMI: 21.75 ± 1.23 kg/m²					CSA of MF in asymptomatic controls at L5/S1 spinal level was not significantly, but still was higher (1271.01 ± 213.39 mm²), compared to cLBP patients (1127.48 ± 282.89 mm²)	At the level of L4/5 and L5/S1, the multifidus and erector spinae PDFF of cLBP patients were significantly increased than those of asymptomatic controls, and the differences were statistically significant (all p <0.05)
							CSA of ES in asymptomatic controls at L4/5 spinal level was not significantly, but still was higher (2320.40 ± 303.77 mm²), compared to cLBP patients (2263.16 ± 485.71 mm²)
							CSA of ES in asymptomatic controls at L5/S1 spinal level was not significantly, but still was higher (1127.48 ± 282.89 mm²), compared to cLBP patients (999.04 ± 463.23 mm²)
							Asympotmatic controls at L4/5 had significantly lower PDFF (7.7 ± 2.6%) comapared to cLBP patients (14.79 ± 5.3%)
							Asympotmatic controls at L5/S1 had significanlty lower PDFF (8.8 ± 4.2%) compared to cLBP patients (16.03 ± 5.3%)
Sakai Y. et al, 2022	Cross-sectional	N = 203 cLBP patients, Mean age: 79.00 ± 6.04 years, Mean BMI: 23.92 ± 3.77 kg/m²	T2 MRI	L1/2 and L4/5	MF, ES	CSA	Trunk muscle average CSA at L1/2 was significantly lower in cLBP patients (2267.42 ± 804.56 mm²) compared to asymptomatic controls (2683.55 ± 836.45 mm²), p < 0.001	Trunk muscle CSAs at both L1/2 and L4/5 were significantly lower in patients with cLBP in comparison to asymptomatic controls (p < 0.001)
https://www.ncbi.nlm.nih.gov/pubmed/35079089		N = 203 asymptomatic controls, Mean age: 78.96 ± 5.98 years, Mean BMI: 24.07 ± 3.63 kg/m²					Trunk muscle average CSA at L4/5 was significantly lower in cLBP patients (1819.12 ± 770.98 mm²) compared to asymptomatic controls (2433.14 ± 715.87 mm²), p < 0.001
Wang W. et al, 2022	Cross-sectional	N = 93 LSS patients, Mean age: 62.9 ± 7.8 years, Mean BMI: 25.4 ± 2.9 kg/m²	T2 MRI	L3-L5	MF, ES	rtCSA, rfCSA, FI	rtCSA of MF at L3 was not significant, but still slightly lower in LSS patients (0.96 ± 0.30) compared to asymptomatic controls (0.94 ± 0.17), p = 0.731	From top to bottom of the spinal axis, the relative cross-sectional area of MF increases, while that of ES decreases
https://www.ncbi.nlm.nih.gov/pubmed/36482999		N = 45 asymptomatic controls, Mean age: 62.1 ± 7.3 years, Mean BMI: 24.7 ± 2.9 kg/m²					rfCSA of MF at L3 was significantly higher in LSS patients (0.32 ± 0.17) compared to asymptomatic controls (0.27 ± 0.15), p < 0.05	The FI of MF and ES increased gradually from top to bottom of the spinal axis
							rtCSA of ES at L3 was not significant, but still slightly lower in LSS patients (2.60 ± 0.62) compared to asymptomatic controls (2.71 ± 0.43), p = 0.385	At L3 level, there were significant differences in the rfCSA, FI, of MF (p < 0.05)
							rfCSA of ES at L3 was not significant, but still slightly lower in LSS patients (0.56 ± 0.24) compared to asymptomatic controls (0.59 ± 0.22), p = 0.415	At L4 level, there were significant differences in the MF FI (p < 0.05)
							MF FI at L3 was significantly higher in LSS patients (0.34 ± 0.14) compared to asymptomatic controls (0.28 ± 0.11), p < 0.05	At L5, there were no significant differences in neither the MF or ES muscle.
							ES FI at L3 was the same in both LSS patients and asymptomatic controls (0.22 ± 0.08), p = 0.948	The results reflected that the overall degeneration of paraspinal muscle in patients with LSS was worse than that in asymptomatic subjects.
							rtCSA of MF at L4 was almost identical in both LSS patients (1.29 ± 0.32) and asymptomatic controls (1.29 ± 0.24), p = 0.946	The mean value from each spinal level of ES and MF was used in the following analyses and found that the rfCSA, FI, of MF in LSS group were significantly higher than those in asymptomatic group ( p < 0.05)
							rfCSA of MF at L4 was not significant but still higher in LSS patients (0.48 ± 0.23) compared to asymptomatic controls (0.41 ± 0.19), p = 0.062
							rtCSA of ES at L4 was not significant, but still slightly lower in LSS patients (2.20 ± 0.52) compared to asymptomatic controls (2.38 ± 0.40), p = 0.083
							rfCSA of ES at L4 was not significant, but still slightly lower in LSS patients (0.66 ± 0.29) compared to asymptomatic controls (0.71 ± 0.23), p = 0.412
							MF FI at L4 was significantly higher in LSS patients (0.37 ± 0.15) compared to asymptomatic controls (0.31 ± 0.11), p < 0.05
							ES FI at L4 was not significant but still slightly lower in LSS patients (0.29 ± 0.10) compared asymptomatic controls (0.30 ± 0.09), p = 0.964
							rtCSA of MF at L5 was not significant, but still slightly lower in LSS patients (1.52 ± 0.36) compared to asymptomatic controls (1.55 ± 0.32), p = 0.630
							rfCSA of MF at L5 was not significant but still higher in LSS patients (0.55 ± 0.20) compared to asymptomatic controls (0.50 ± 0.23), p = 0.102
							rtCSA of ES at L5 was not significant, but still slightly lower in LSS patients (1.39 ± 0.41) compared to asymptomatic controls (1.55 ± 0.42), p = 0.088
							rfCSA of ES at L5 was not significant, but still slightly lower in LSS patients (0.57 ± 0.26) compared to asymptomatic controls (0.63 ± 0.25), p = 0.143
							MF FI at L5 was not significant, but still slightly higher in LSS patients (0.37 ± 0.15) compared to asymptomatic controls (0.32 ± 0.11), p = 0.087
							ES FI at L5 was not significant, but still slightly higher in LSS patients (0.42 ± 0.14) compared to asymptomatic controls (0.40 ± 0.12), p = 0.653
Wang W. et al, 2022	Cross-sectional	N = 75 patients with L4/5 DLS, Mean age: 60.4 ± 6.4 years, Mean BMI: 23.6 ± 4.5 kg/m²	T2 MRI	L4/5	MF, ES, PM	rtCSA	rtCSA of MF was significantly lower in DLS patients (0.44 ± 0.12) comapred to the asymptomatic group (0.58 ± 0.11), p < 0.05	The rtCSAs of the three paravertebral muscles (multifidus, erector spinae, and psoas major) were smaller in the DLS group than in the control group (all p < 0.05)
https://www.ncbi.nlm.nih.gov/pubmed/36311947		N = 53 asymptomatic controls, Mean age: 58.4 ± 5.4 years, Mean BMI: 23.4 ± 4.9 kg/m²					rtCSA of ES was significantly lower in DLS patients (0.79 ± 0.18) comapred to the asymptomatic group (0.90 ± 0.24), p < 0.05
							rtCSA of PM was significantly lower in DLS patients (0.55 ± 0.20) comapred to the asymptomatic group (0.71 ± 0.18), p < 0.05
Cao B. et al, 2022	Cross-sectional	N = 60 DLS patients, Mean age: 62.0 ± 9.0 years, Mean BMI: 23.14 ± 4.51 kg/m²	CT	L4	average of MF/ES, PM	FIR, LTR	Paraspinal muscle FIR was significantly higher in DLS patients (0.155 ± 0.15) compared to the asymptomatic group (0.095 ± 0.07), p < 0.05	Patients in the DLS group had a significantly higher paraspinal muscle FIR and LTR, compared to the asymptomatic control group (p < 0.05).
https://www.ncbi.nlm.nih.gov/pubmed/36096928		N = 68 asymptomatic controls, Mean age: 59.0 ± 18.0 years, Mean BMI: 24.66 ± 3.78 kg/m²					Paraspinal muscle LTR was significantly higher in DLS patients (0.40 ± 0.21) compared to the asymptomatic group (0.33 ± 0.17), p < 0.05	No significant difference between the two groups in the indicators of PM FIR and PM LTR (P > 0.05)
							PM FIR was almost identical between DLS patients (0.05 ± 0.05) compared to the asymptomatic group (0.05 ± 0.04), p = 0.529
							PM LTR was almost identical between DLS patients (0.24 ± 0.11) compared to the asymptomatic group (0.22 ± 0.12), p = 0.178
Corazzelli G. et al, 2023	Cross-sectional	N = 168 LSS patients, Mean age: 70.6 ± 6.0 years, Mean BMI: 28.26 ± 3.36 kg/m²	1.5T MRI, T1, T2	L4-L5	MF, ES, PM	tCSA	tCSA of MF was significantly lower in LSS patients (1064 ± 241.8 mm²) compared to both the younger (1132 ± 202.7 mm²) and older (1126 ± 164 mm²) asymptomatic groups, p < 0.01	Significant difference in MF-CSA, and ES-CSA between patients with lumbar spinal stenosis and healthy controls.
https://www.ncbi.nlm.nih.gov/pubmed/37932635		N = 54 asymptomatic younger controls, Mean age: 48.37 ± 6.7 years, Mean BMI: 27.60 ± 3.20 kg/m²					tCSA of ES was significantly higher in LSS patients (1710 ± 448.6 mm²) compared to both the younger (1637 ± 323.2 mm²) and older (1666 ± 322.2 mm²) asymptomatic groups, p < 0.01	No significant difference in PM-CSA between patients with lumbar spinal stenosis and healthy controls.
		N = 66 asymptomatic older controls, Mean age: 70.39 ± 4.76 years, Mean BMI: 28.29 ± 4.30 kg/m²					tCSA of PM was not significant, but still lower in LSS patients (1327 ± 390.8 mm²) compared to both the younger (1419 ± 406.3 mm²) and older asymptomatic groups (1369 ± 327.7 mm²), p = 0.42
Du PY. et al, 2023	Cross-sectional	N = 121 single-level L4–L5 LDH	3.0 T MRI, T2	L4-L5, L5-S1	MF, ES, PM	CSA, FI	No significant difference in the FI in the MF and ES at different levels compared with asymptomatic controls, regardless of the degree of herniation of the patients
https://dx.doi.org/10.12659/MSM.941937		N = 39 asymptomatic controls				*FI of PM not measured	No significant difference in muscle CSA of patients with Grade 1 and Grade 2 herniation, compared with the asymptomatic group
							Significantly higher paravertebral muscle CSA for Grade 3 herniation at L4–L5 level compared to the asymptomatic group (p < 0.05).
							Significantly lower paravertebral muscle CSA for Grade 3 herniation at L4–L5 level compared to the asymptomatic group (p < 0.05).
							No significant difference in CSA of MF at neither L4/L5 nor L5-S1 across groups p = 0.969 at L4–L5, p = 0.334 at L5–S1
							No significant difference in CSA of ES at neither L4/L5 nor L5-S1 across groups p = 0.424 at L4–L5, p = 0.405 at L5–S1
Giordan E. et al, 2023	Case-control	N = 153 cLBP, Median age: 56 (IQR: 52–65), Median BMI: 33.6 kg/m²
https://dx.doi.org/10.14444/8531		N = 52 asymptomatic controls, Median age: 50 (IQR: 41–58), Median BMI: 25 kg/m²	3.0 MRI, T1, T2	L1–L2, L2–L3, L3–L4, L4–L5, L5–S1	MF, ES, PM	Mean CSA from all levels	The percentage of pure paraspinal muscle (ie, homogeneous MRI intensity, without FI) volume was significantly higher in the NBP group compared with cLBP (80.9% vs 67.7%, P < 0.0001).	All three muscles (erector spinae, multifidus, and psoas major) have a statistically significant lower CSA in the cLBP group
						FI	The mean percentage of FI was higher in the cLBP compared to the NBP group (32.4% vs 19.0%, P < 0.0001)	Older age is significantly linked to muscle atrophy in MF (OR = 1.06; 95% CI = 1.03–1.10; P < 0.001) , ES (OR = 1.04; 95% CI = 1.02–1.08; P = 0.002), and PM (OR = 1.07; 95% CI = 1.03–1.10; P < 0.001)
							MF CSA was significantly lower in the cLBP group (5.9 cm² vs. 6.9 cm², p < 0.05)	Female sex is associated with a reduced CSA in MF (OR = 3.70; 95% CI = 1.70–8.06; P = 0.001), ES (OR = 7.20; 95% CI = 3.20–16.20; P < 0.001) and PM (OR = 6.93; 95% CI = 2.94–16.35; P < 0.001)
							ES CSA was significantly lower in the cLBP group (15.7 cm² vs. 17.1 cm², p < 0.05)	Female sex was associated with a higher risk of FI despite age or obesity status (OR, 2.88; 95% CI, 1.31–6.31; P < 0.001).
							PM CSA was significantly lower in the cLBP group (8.6 cm² vs. 10.8 cm², p < 0.05)	Obesity (BMI ≥ 30) is not associated with increased muscle atrophy or spinopelvic parameter changes
								After adjusting for age, sex, and BMI, fat replacement of paraspinal muscles was associated with an increased risk of developing BP (OR, 8.8; 95% CI, 1.9–39.7.9; P = 0.006), as well as a decrease of PM CSA (OR, 4.13; 95% CI, 1.52–11.2; P = 0.005).
								Decreased CSA of MF, ES, and PM muscles were associated with a high risk of reducing disc height (P < 0.001).
								The degree of FI or decrease in paraspinal muscles CSA was not associated with spinopelvic parameter changes.
Yazici A. et al, 2023	Cross-sectional	N = 35 CNLBP, Mean age: 36.97 ± 13.6 years, Mean BMI: 25.84 ± 5.61 kg/m²	1.5 MRI, T1, T2	L3-L4, L4-L5, L5-S1	MF, ES	CSA, TCSA, FI	Right LMF CSA: Significantly higher in non-speicific cLBP and herniated disc groups than in the asymptomatic group (P < 0.001). No difference between CNLBP and herniated disc groups.	CSA values vary significantly across groups, sex, age, BMI, and spinal levels.
https://dx.doi.org/10.3233/BMR-220055		N = 38 LDH , Mean age: 37.92 ± 10.57 years, Mean BMI: 26.49 ± 5.14 kg/m²					Left LMF & Right LES CSA: Higher in the herniated disc group than in asymptomatic group (p = 0.002, p = 0.002). No difference between CNLBP and other groups.	Herniated disc patients have higher CSA than asymptomatic controls, but age-related muscle atrophy is more evident in CNLBP.
		N = 36 asymptomatic controls , Mean age: 36.36 ± 12.12 years, Mean BMI: 25.71 ± 3.63 kg/m²					Left LES CSA: Similar in the asymptomatic group and CNLBP group but lower than in the herniated disc group (P = 0.010).	Males consistently have larger muscle CSA than females.
							Mean right-left TCSA values were significantly different between the groups (P < 0.001). The asymptomatic group had the lowest TCSA, followed by the CNLBP group. Highest TCSA in LDH group.	Higher BMI correlates with larger muscle size, particularly in the non-specific cLBP group.
							Males had higher CSA & TCSA values than females across all groups (p < 0.001).	Fat infiltration is significantly different across groups, with higher rates in CNLBP and herniated disc patients.
							Significant CSA differences were found across L3-L4, L4-L5, and L5-S1 levels (P < 0.001).	Females have greater fat infiltration than males.
							In all groups largest LMF CSA: Found at L5-S1, smallest at L3-L4.	Fat infiltration is highest at L5-S1 and lowest at L3-L4.
							In all groups largest LES CSA: Found at L3-L4, smallest at L5-S1.	BMI, age, and pain duration do not significantly correlate with fat infiltration.
							Right & left LES CSA and left TCSA were significantly related to age (P = 0.028, P < 0.001, P = 0.002).	Weak positive correlations exist between pain and fat infiltration, but they are not statistically significant.
							Weak negative correlation between age and left LES CSA & left LMF + LES TCSA in the asymptomatic group.
							Weak-to-moderate negative correlation between age and right-left LES CSA & right-left LMF + LES TCSA in the CNLBP group.
							No significant correlation between age and muscle size in the LDH group.
							Positive correlation between BMI and CSA/TCSA of all muscles in the asymptomatic group (p = 0.021), in the CNLBP group (p < 0.001) and in the LDH group (p < 0.001).
							Weak positive correlation between BMI and left LMF CSA & left LMF + LES TCSA in the asymptomatic group.
							Significant positive correlation between BMI and all CSA/TCSA measurements in the CNLBP group.
							Weak positive correlation between BMI and right LES CSA in the LDH group.
							Fat infiltration was significantly different across the groups in right-left LMF and left LES (asymptomatic controls p = 0.007, NSCLBP p < 0.001, LDH group p = 0.026).
							Fat infiltration ≥10% was higher in asymptomatic controls than in CNLBP and LDH groups.
							Fat infiltration rates of 10–50% and >50% were higher in CNLBP and LDH groups than in asymptomatic controls.
							Females had higher fat infiltration in lumbar paraspinal muscles than males.
							Fat infiltration in the right-left LMF and LES was seen at the lowest level in L3-L4, and at the highest level in L5-S1.
							No statistically significant correlation was determined between BMI and fat infiltration (p > 0.05).
							No statistically significant correlation between age and fat infiltration (P > 0.05).
Alami MF. et al, 2023	Case-control	N = 15 CNLBP with clinical LSI, Mean age: 34.4 ± 7.33 years, Mean BMI: 26.99 ± 1.3 kg/m²	1.5 MRI, T2	L2-S1	MF, ES, PM	rCSA, rmCSA, FI	rCSA of MF muscle did not show statistically significant difference from L2-L3 to L5-S1 level among the studied groups.
https://dx.doi.org/10.1371/journal.pone.0301726		N = 15 CNLBP without clinical LSI, Mean age: 38.4 ± 6.16 years, Mean BMI: 27.01 ± 1.25 kg/m²					rmCSA of MF muscle was significantly different between groups in all lumbar levels except L2-L3 level (L3-L4: p = 0.009, L4-L5: p = 0.006, L5-S1: p = 0.006).
		N = 15 asymptomatic controls, Mean age: 34.13 ± 4.92 years, Mean BMI: 26.06 ± 1.93 kg/m²					The CNLBP with clinical LSI group had a significantly smaller MF rmCSA at L3-L4 compared to the asymptomatic group (p = 0.042).
							The CNLBP without clinical LSI group had a significantly smaller MF rmCSA at L3-L4 compared to the asymptomatic group (p = 0.011).
							The CNLBP with clinical LSI group had a smaller rmCSA MF at L4-L5 compared to the asymptomatic group (p = 0.037).
							The CNLBP without clinical LSI group had a smaller MF rmCSA at L4-L5 compared to the asymptomatic group (p = 0.006).
							The CNLBP with clinical LSI group had a smaller MF rmCSA at L5-S1 compared to the asymptomatic group (p = 0.048).
							The CNLBP without clinical LSI group had a smaller MF rmCSA at L5-S1 compared to the asymptomatic group (p = 0.006).
							No significant difference in the mean MF rmCSA between the CNLBP groups with clinical LSI and without clinical LSI at all spinal levels.
							No significant difference in the MF MFI between both CNLBP groups and the asymptomatic control group at L2-L3
							The CNLBP with clinical LSI group had a greater MF MFI at L3-L4 compared to the asymptomatic group (p = 0.034).
							The CNLBP without clinical LSI group had a greater MF MFI at L3-L4 compared to the asymptomatic group (p = 0.011).
							The CNLBP with clinical LSI group had a greater MF MFI at L4-L5 compared to the asymptomatic group (p = 0.003).
							The CNLBP without clinical LSI group had a greater MF MFI at L4-L5 compared to the asymptomatic group (p = 0.031).
							The CNLBP with clinical LSI group had a greater MF MFI at L5-S1 compared to the asymptomatic group (p = 0.026).
							The CNLBP without clinical LSI group had a greater MF MFI at L5-S1 compared to the asymptomatic group (p = 0.040).
							MF MFI did not show a statistically significant difference between CNLBP groups with and without clinical LSI at the levels studied.
							The CNLBP with clinical LSI group had a significantly smaller ES rmCSA compared to the asymptomatic group (p = 0.044) only at L4-L5.
							The CNLBP without Clinical LSI group had a significantly larger ES rmCSA compared to the CNLBP with Clinical LSI group (p = 0.030) only at L4-L5
							Mean ES rCSA and MFI did not show any statistically significant difference at any level between the studied groups.
							Mean rCSA of all paraspinal muscles did not show any significant difference at any level among the studied groups.
							None of the examined morphological parameters of the PM muscle showed a significant difference between the groups at any of the examined levels.
Eksi, 2023	Cross-sectional	N = 66 cLBP	1.5 MRI, T1, T2	L1–L2, L2–L3, L3–L4, L4–L5, L5–S1	MF, ES, PM	FI	At L1-L2, MF fatty infiltration was significantly higher in cLBP patients (30.3%) compared to asymptomatic individuals (0%) (p < 0.001).	Fatty infiltration in the multifidus and erector spinae muscles was significantly higher in cLBP patients than in asymptomatic individuals at all lumbar levels (L1-S1).
https://dx.doi.org/10.1111/papr.13302		N = 66 asymptomatic controls					At L2-L3, MF fatty infiltration was significantly higher in cLBP patients (39.4%) compared to asymptomatic individuals (0%) (p < 0.001).	Fatty infiltration in the psoas muscle was only significantly higher in cLBP patients at L4-L5 and L5-S1, while the differences at L2-L3 and L3-L4 were not statistically significant.
							At L3-L4, fatty infiltration was significantly higher in cLBP patients (69.7%) compared to asymptomatic individuals (1.5%) (p < 0.001).	Asymptomatic individuals had fatty infiltration mainly at lower lumbar levels (L3-S1), whereas cLBP patients had widespread fatty infiltration from L1-S1, suggesting a more extensive muscle degeneration process in individuals with chronic low back pain.
							At L4-L5, MF fatty infiltration was significantly higher in cLBP patients (84.8%) compared to asymptomatic individuals (22.7%) (p < 0.001).	The multifidus and the erector spinae were similarly affected at lower lumbar levels
							At L5-S1, MF fatty infiltration was significantly higher in cLBP patients (100%) compared to asymptomatic individuals (36.4%) (p < 0.001).	The ES muscle had more severe fatty infiltration compared to the MF at the upper lumbar levels in patients with LBP
							At L1-L2, ES fatty infiltration was significantly higher in cLBP patients (57.6%) compared to asymptomatic individuals (0%) (p < 0.001).	Erector spinae was the fattiest paraspinal muscle (at the upper lumbar levels) in patients with LBP while multifidus was the fattiest one in asymptomatic subjects (at the lower lumbar levels).
							At L2-L3, ES fatty infiltration was significantly higher in cLBP patients (75.8%) compared to asymptomatic individuals (0%) (p < 0.001).
							At L3-L4, ES fatty infiltration was significantly higher in cLBP patients (86.4%) compared to asymptomatic individuals (1.5%) (p < 0.001).
							At L4-L5, ES fatty infiltration was significantly higher in cLBP patients (86.4%) compared to asymptomatic individuals (12.1%) (p < 0.001).
							At L5-S1, ES fatty infiltration was significantly higher in cLBP patients (93.9%) compared to asymptomatic individuals (24.2%) (p < 0.001).
							At L1-L2, data was not available for fatty infiltration in the psoas muscle.
							At L2-L3, PM fatty infiltration was slightly higher in cLBP patients (1.5%) compared to asymptomatic individuals (0%), but this difference was not statistically significant (p = 1.000).
							At L3-L4,PM fatty infiltration was slightly higher in cLBP patients (3%) compared to asymptomatic individuals (0%), but this difference was not statistically significant (p = 0.496).
							At L4-L5, PM fatty infiltration was significantly higher in cLBP patients (10.6%) compared to asymptomatic individuals (0%) (p = 0.013).
							At L5-S1, PM fatty infiltration was significantly higher in cLBP patients (21.2%) compared to asymptomatic individuals (0%) (p < 0.001).
Bao T. et al, 2024	Cross-sectional	N = 57 LDH at L4/L5, Mean age: 45.74 ± 11.02 years, Mean BMI: 25.1 ± 4.32 kg/m²	3.0 MRI, T2	L4/5, L5/S1	MF, ES	rCSA, FIR	The diseased side of MF at L4/L5 in LDH patients had significantly higher fatty infiltration (Right: 26.39%, Left: 22.5%) compared to the control group (Right: 15.95%, Left: 17.89%), P < 0.05	Fatty infiltration at L4/L5 was significantly higher in the multifidus and erector spinae muscles of LDH patients compared to controls, especially on the diseased side.
https://dx.doi.org/10.1038/s41598-023-50836-4		N = 48 LDH at L5/S1, Mean age: 44.75 ± 8.91 years, Mean BMI: 23.84 ± 3.22 kg/m²					The healthy side of MF at L4/L5 of LDH patients also had higher fatty infiltration (Right: 19.23%, Left: 16.43%) compared to the control group, but lower than the diseased side.	The cross-sectional area of the multifidus muscle at L4/L5 was significantly lower in LDH patients compared to controls, especially on the diseased side, indicating muscle atrophy.
		N = 63 asymptomatic controls, Mean age: 42.1 ± 8.97 years, Mean BMI: 22.95 ± 2.32 kg/m²					The diseased side of ES at L4/L5 in LDH patients had significantly higher fatty infiltration (Right: 24.49%, Left: 25.93%) compared to the control group (Right: 15.70%, Left: 16.53%). P < 0.05	Fatty infiltration at L5/S1 was significantly higher in the multifidus and erector spinae muscles of LDH patients compared to controls, particularly on the diseased side.
							The healthy side of ES at L4/L5 of LDH patients had slightly lower fatty infiltration (Right: 14.76%, Left: 14.9%) compared to the diseased side but was still similar to controls.	The cross-sectional area of the multifidus muscle at L5/S1 was significantly lower in LDH patients compared to controls, especially on the diseased side, indicating muscle atrophy.
							The diseased side of MF at L4/L5 of LDH patients had a significantly lower cross-sectional area (Right: 36.44%, Left: 43.26%) compared to the control group (Right: 41.64%, Left: 50.25%). P < 0.05
							The healthy side of MF at L4/L5 of LDH patients had a larger RCSA than the diseased side but was still lower than the control group.
							The diseased side of ES at L4/L5 in LDH patients had a lower RCSA (Right: 55.75%, Left: 54.39%) compared to controls (Right: 58.64%, Left: 59.99%).
							The healthy side of ES at L4/L5 of LDH patients had slightly higher RCSA than the diseased side but was still lower than controls.
							The diseased side of MF at L5/S1 in LDH patients had significantly higher fatty infiltration (Right: 25.12%, Left: 22.50%) compared to the control group (Right: 15.48%, Left: 15.84%). P < 0.05
							The healthy side of MF at L5/S1 of LDH patients had higher fatty infiltration (Right: 16.14%, Left: 12.89%) compared to the control group but lower than the diseased side.
							The diseased side of ES at L5/S1 in LDH patients had significantly higher fatty infiltration (Right: 26.68%, Left: 21.34%) compared to the control group (Right: 14.67%, Left: 14.53%).
							The healthy side of ES at L5/S1 of LDH patients had slightly lower fatty infiltration (Right: 16.99%, Left: 10.6%) compared to the diseased side but was still close to control values.
							The diseased side of MF at L5/S1 in LDH patients had a significantly lower cross-sectional area (Right: 53.69%, Left: 51.64%) compared to the control group (Right: 56.35%, Left: 57.24%). P < 0.05
							The healthy side of MF at L5/S1 of LDH patients had a slightly higher RCSA than the diseased side but was still lower than the control group.
							The diseased side of ES at L5/S1 in LDH patients had a lower RCSA (Right: 40.63%, Left: 44.14%) compared to controls (Right: 39.44%, Left: 48.48%).
							The healthy side of ES at L5/S1 of LDH patients had a slightly higher RCSA than the diseased side but was still lower than the control group.
Chen X. et al, 2024	Cross-sectional	N = 100 cLBP with LDH, Mean age: 52.10 ± 8.82 years, Mean BMI: 27.66 ± 5.65 kg/m²	3.0 MRI, T1, T2	L4/L5	MF, paraspinal muscles	FI, tCSA, fCSA, Fat Degeneration	cLBP group had significantly more paraspinal muscle high-fat infiltration than the non-LBP group (p = 0.009).	Fat infiltration: Chronic LBP > Non-LBP (p = 0.009).
https://dx.doi.org/10.1016/j.spinee.2024.02.006		N = 120 acute LBP with LDH, Mean age: 51.25 ± 9.72 years, Mean BMI: 28.21 ± 5.45 kg/m²					No significant difference in paraspinal muscle FI between acute LBP and non-LBP (p = 0.228) or between acute and cLBP (p = 0.142).	MF CSA: Chronic LBP < Non-LBP (p = 0.023).
		N = 80 non-LBP, Mean age: 53.21 ± 10.36 years, Mean BMI: 27.92 ± 4.32 kg/m²					No significant differences between any of the groups in the CSA of paraspinal muscles: Acute vs. Non-LBP (p = 0.591). Chronic vs. Non-LBP (p = 0.132). Acute vs. Chronic (p = 0.234).	MF fatty degeneration: Chronic LBP > Non-LBP (p = 0.002).
							cLBP group had significantly smaller MF CSA than non-LBP (p = 0.023).
							No significant difference in MF CSA between acute and non-LBP (p = 0.423) or between acute and cLBP (p = 0.611).
							No significant differences between any groups in the fCSA of the MF: Acute vs. Non-LBP (p = 0.322). Chronic vs. Non-LBP (p = 0.282). Acute vs. Chronic (p = 0.892)
							cLBP group had significantly higher MF fatty degeneration than non-LBP (p = 0.002).
							No significant difference between acute and non-LBP (p = 0.129) or between acute and cLBP (p = 0.234).
Liu S. et al, 2024	Case-control	N = 136 cLBP patiens, Mean age: 41.43 ± 10.54 years, Mean BMI: 23.70 ± 3.08 kg/m²	3.0 MRI, T2	L1–L2, L2–L3, L3–L4, L4–L5, L5–S1	MF, ES	mCSA, fCSA, FI	At the L5/S1 level, the CSA of the ES muscle was significantly larger in the cLBP group compared to the no-BP group (p = 0.01).
https://dx.doi.org/10.1016/j.bas.2024.104095		N = 119 no BP patiens, Mean age: 40.82 ± 12.70 years, Mean BMI: 23.07 ± 2.31 kg/m²					The CSA of the MF muscle showed no significant differences between groups at any spinal level (all p-values > 0.05).
							The CSA of the ES muscle did not significantly differ at other lumbar levels (p-values ranging from 0.28 to 0.91).
							At the L4/L5 level, the fCSA of the ES muscle was significantly smaller in the cLBP group compared to the no-BP group (p < 0.01).
							The fCSA of the MF muscle did not show any significant differences across spinal levels (all p-values > 0.05).
							At L4/L5, L5/S1 levels, both the MF and ES muscles showed significantly higher fat infiltration in cLBP patients compared to the no-BP group (all p-values < 0.01).
Li XB. et al, 2024	Cross-sectional	N = 37 DS patients, Mean age: 60.46 ± 8.36 years, Mean BMI: 24.45 ± 2.24 kg/m²	MRI, T2	L3–L4, L4–L5, L5–S1	MF, ES, PM	rCSA, fCSA, fatty CSA, FI, flexor-extensor CSA	At the L3/L4 level, MF rCSA and ES rCSA were significantly higher in the IS group than in the DS and control groups (p < 0.01)
https://dx.doi.org/10.1186/s12891-024-07532-9		N = 37 IS patients, Mean age: 57.41 ± 7.31 years, Mean BMI: 24.11 ± 3.18 kg/m²					At the L3/L4 level, ES rfCSA was higher in the IS group than in the DS and control groups (p < 0.05)
		N = 37 asymptomatic individuals, Mean age: 57.16 ± 8.04 years, Mean BMI: 23.21 ± 3.42 kg/m²					At the L3/L4 level, MF FI was lower in the control group than in the IS and DS groups (p < 0.05)
							At the L3/L4 level, MF fatty CSA was significantly lower in the control group than in the IS and DS groups (p < 0.01)
							At the L3/L4 level, the flexor-extensor CSA ratio was significantly higher in the control group than in the IS and DS groups. (p < 0.01)
							At the L4/L5 level, ES rCSA was significantly higher in the IS group than in the DS and control groups (p < 0.01)
							At the L4/L5 level, ES rfCSA was higher in the IS group than in the DS and control groups (p < 0.05)
							At the L4/L5 level, MF fatty CSA was significantly higher in the IS group than in the control group (p < 0.01)
							At the L4/L5 level, MF FI was higher in the IS group than in the control group (p < 0.05)
							At the L4/L5 level, MF rfCSA and the flexor-extensor CSA ratio were higher in the control group than in the IS and DS groups (p < 0.05).
							At the L5/S1 level, MF rCSA and MF rfCSA were significantly higher in the control group than in the IS and DS groups (p < 0.01)
							At the L5/S1 level, MF rCSA was significantly higher in the DS group than in the IS groups (p < 0.01)
							At the L5/S1 level, ES rfCSA was higher in the IS group than in the control group (p < 0.05)
							At the L5/S1 level, ES FI was significantly smaller in the IS group than in the DS and control groups. (p < 0.01)
Mamatha H. et al, 2024	Cross-sectional	N = 50 cLBP patients	1.5 MRI	L4	MF, ES, PM	CSA	The MF muscle was significantly smaller in the cLBP group compared to the asymptomatic group on both the right and left sides (p < 0.001 for both).
https://dx.doi.org/10.1016/j.tria.2024.100319		N = 50 asymptomatic controls					The ES muscle was significantly larger in the cLBP group compared to the asymptomatic group on both the right and left sides (p < 0.001 for both).
							No significant difference in the PM between the cLBP and asymptomatic group (p > 0.05 for all comparisons).
Newell E. et al, 2024	Case-control	Female cLBP: N = 20, Mean age: 45.50 ± 10.07 years, Mean BMI: 26.39 ± 2.84 kg/m²	MRI, T2	L1–L2, L2–L3, L3–L4, L4–L5, L5–S1	MF, ES, PM	tCSA, fCSA,FI	Multifidus (MF) tCSA: No significant differences at any spinal level (all p > 0.05).	In cLBP patients, the MF showed a trend-level reduction in fCSA at L1/L2 (p = 0.080) compared to asymptomatic controls, while tCSA and FI remained unchanged.
https://dx.doi.org/10.1016/j.jbiomech.2023.111894		Female asymptomatic controls: N = 16, Mean age: 63.31 ± 13.70 years, Mean BMI: 22.77 ± 7.00 kg/m²					Multifidus (MF) fCSA: Slightly reduced at L1/L2 in cLBP patients (p = 0.080, trend-level significance).	The ES of cLBP patients had significantly smaller tCSA at L4/L5 (p = 0.010) in comparison to asymptomatic controls, but no significant differences in fCSA or FI.
		Male cLBP: N = 16, Mean age: 50.56 ± 18.41 years, Mean BMI: 27.71 ± 5.63 kg/m²					Multifidus (MF) FI: No significant differences at any spinal level (all p > 0.05).	No notable differences were observed in the psoas major (PM) across all parameters between cLBP patients and asymptomatic controls.
		Male asymptomatic controls: N = 17, Mean age: 55.82 ± 15.11 years, Mean BMI: 21.67 ± 2.25 kg/m².					Erector Spinae (ES) tCSA: Significantly smaller at L4/L5 in cLBP patients compared to controls (p = 0.010)
							Erector Spinae (ES) fCSA: No significant differences at any spinal level (all p > 0.05).
							Erector Spinae (ES)FI: No significant differences at any spinal level (all p > 0.05).
							Psoas Major (PM) tCSA: No significant differences at any spinal level (all p > 0.05).
							Psoas Major (PM) fCSA: No significant differences at any spinal level (all p > 0.05).
							Psoas Major (PM) FI: No significant differences at any spinal level (all p > 0.05).
Wang B. et al, 2024 ???	Case-control	N = 65 ULDH patients, Mean age: 58.0 (IQR: 54.00, 63.00), Mean BMI: 23.2 ± 2.13 kg/m²	3.0 MRI, T2	L1/2, L2/3, L3/4	MF, PM	tCSA, FICSA, Rfcsa	MF - TCSA: No significant differences at any spinal level (all p > 0.05)	ULDH patients have significantly higher FCSA in the MF, suggesting less fatty infiltration compared to controls.
https://dx.doi.org/10.3389/fsurg.2024.1323939		N = 65 asymptomatic controls, Mean age: 58.0 ( IQR: 55.00, 63.00), Mean BMI: 23.1 ± 2.27 kg/m²					MF-FCSA: Significantly higher in the ULDH patients group at all levels (p < 0.05)
							PM-CSA: No significant differences between groups (all p > 0.05)
Luo, 2024	Case-control	N = 56 Unilateral NCLBP, Mean age: 25.70 ± 1.96 years, Mean BMI: 21.98 ± 3.77 kg/m²	3.0 MRI, T1, T2	L1, L2, L3, L4, L5	MF, ES	FF	No significant difference in ES fat fraction (FF) values between the cLBP and asymptomatic group (p > 0.05 for all comparisons).
https://dx.doi.org/10.1007/s00586-024-08535-9		N = 51 asymptomatic controls, Mean age: 25.33 ± 2.02 years, Mean BMI: 21.02 ± 3.00 kg/m²					MF FF values were significantly higher in the NCLBP group at L2-L5 levels (L2: p = 0.003, L3: p = 0.001, L4: p < 0.001, L5: p < 0.000).
Yang, 2024	Case-control	N = 23 cLBP patients, Median age: 31.0 (IQR: 28.0, 32.0) years, Median BMI: 22.72 (20.08, 23.02) kg/m²	3.0 MRI, T1, T2	L1–L2, L2–L3, L3–L4, L4–L5, L5–S1	MF, ES, PM	Fat Content (FC) %	No significant difference in PM fat content was observed between the cLBP and asymptomatic group (p > 0.05 for all comparisons).	The fat content of the right MF and ES muscles is higher in patients with CLBP than in healthy individuals (p = 0.02, p = 0.04)
https://dx.doi.org/10.1177/20406223241293260		N = 20 asymptomatic controls, Median age: 30.75 (IQR: 24.38, 33.00) years, Median BMI: 22.48 (20.01, 23.05) kg/m²					The fat content of the right MF and ES was higher in patients with cLBP than in asymptomatic individuals (p < 0.05)	The fat content in the right MF and ES muscles is higher than that in their left counterparts (p = 0.01, p < 0.01)
							No significant difference was observed on the left side of the MF between the two groups (p = 0.65).	The fat content of the bilateral MF and ES was positively associated with the severity of CLBP in this study.
							ES fat content was significantly higher in the right ES of the cLBP group compared to the right ES of the asymptomatic group (p = 0.04)
							No significant difference was observed on the left side of the ES between the two groups (p = 0.18).

## Sheet: Data Extraction - cLBP
Study	Design	Participant characteristics	Assesment tool	Disc level	Muscle	Outcome measures	Conclusion	Comments
Mengiardi et al. 2006	Case-control	N= 25 cLBP patients, Mean age: 40.9 (22−61) years, Mean BMI: 23.6 kg/m²	1.5 MRI, T2	L4-L5	MF	Fat content	Patients with cLBP had a signiﬁcantly larger percentage fat content (23.6%) in the multiﬁdus muscle when compared with that of the asymptomatic volunteers (14.5%), p = 0.014	Because a correlation of fatty muscle degeneration with age and sex is known (28,36,37), we excluded these factors by matching the groups for age, sex, and BMI
https://dx.doi.org/10.1148/radiol.2403050820		N = 25 asymptomatic controls, Mean age: 39.8 (22−60) years, Mean BMI: 23.7 kg/m²						Statistical test: Mann-Whitney U test (two-tailed). 95%confidence interval [CI]:17.5%,29.7% in patients with cLBP and 14.5% (95%CI: 10.8%, 18.3%) in the asymptomatic group (P .014)
Hides et al. 2008	Case-control	N = 42 cLBP patients, Mean age: 46.8 ± 13.2 years	US	L2-L5	MF	tCSA	L2 (n = 63) : Not significantly, but larger MF in asymptomatic individuals (Mean = 2.48, SD = 0.98) compared with cLBP subjects (Mean = 2.27, SD = 1.48), p = 0.97	Data for multifidus CSA were averaged across the left and right sides.
https://www.ncbi.nlm.nih.gov/pubmed/17070721		N= 40 asymptomatic controls, Mean age: 28.4 ± 5.7 years					L3 (n = 79): Not significantly, but larger MF in asymptomatic individuals (Mean = 3.66, SD = 1.43) compared with cLBP subjects (Mean = 3.31, SD = 1.59), p = 0.37	Although the asymptomatic subjects were younger than the subjects with cLBP, this had little effect on the results as the factor of ‘age’ was not associated with CSA at any level of the lumbar spine.
							L4 (n = 82): Asymptomatic subjects had significantly larger MF (Mean = 5.42, SD = 1.88) compared with cLBP subjects (Mean = 4.07, SD = 1.88), p = 0.001	At levels L2–L4, male subjects were found to have significantly larger multifidus CSA than their female counterparts. This relationship was not evident at L5.
							L5 (n = 82) : Asymptomatic subjects had significantly larger MF (Mean = 6.48, SD = 1.72) compared with cLBP subjects (Mean = 3.78, SD = 1.73), p = 0.001	Statistical test: Analysis of Covariance (ANCOVA)
Wallwork et al. 2009	Case-control	N = 11 cLBP patients, Mean age: 33.9 years	US	L2-L5	MF	tCSA	L2: Significantly larger size of multifidus muscle for the cLBP group (Mean: 2.40, SD: 0.9) compared to the unimpaired group (Mean: 1.94, SD: 0.9), F = 5.8, p = 0.047	Male subjects had significantly larger mutifidus muscles than females at the L3 vertebral level (difference of 0.9 cm2) and at L2 (difference of 0.15 cm2).
https://dx.doi.org/10.1016/j.math.2008.09.006		N = 11 asymptomatic controls, Mean age: 41.9 years					L3: Not significantly, but slightly smaller CSA of the multifidus muscle for the cLBP group (Mean: 3.02, SD: 1.4) compared to the unimpaired group (Mean: 3.09, SD: 1.3), p > 0.05	a specific and localized pattern of atrophy of the multifidus muscles in the presence of chronic LBP. Atrophy was greatest at the L5 vertebral level, and there was a trend towards significance at the L4 vertebral level.
							L4: Not significantly, but smaller CSA of the multifidus muscle for the cLBP group (Mean: 3.47, SD: 1.1) compared to the unimpaired group (Mean: 4.61, SD: 1.0), p > 0.05	Patients with CLBP had significantly smaller multifidus muscles than healthy, asymptomatic subjects at the lowest vertebral level of the lumbar spine.
							L5: Significantly smaller CSA of the multifidus muscle for the cLBP group (Mean: 3.81, SD: 1.2) compared to the unimpaired group (Mean: 5.56, SD: 1.1), F = 29.1, p = 0.001	Statistical test: Analysis of Covariance (ANCOVA)
Arbanas et al. 2013	Case-control	N = 42 cLBP patiens, Mean age: 51.1 ± 14.5 years, Mean BMI: 26.6 ± 4.4 kg/m²	1.5 MRI, T2	L3/L4, L4/L5, L5/S1	PM	tCSA, FI	L3/L4: significantly bigger tCSA of the PM of the patients [0.61 (0.40–1.02)] than controls [0.49 (0.29–0.86)], p < 0.05	cLBP patients have bigger CSA of the PM compared to control subject’s at all analyzed levels although the differences are only significant at the levels of L3/L4 and L4/L5 intervertebral discs
https://dx.doi.org/10.1007/s00586-013-2749-x		N = 49 asymptomatic controls, Mean age: 55.1 ± 17.1 years, Mean BMI: 26.6 ± 5.2 kg/m²					L4/L5: significantly bigger tCSA of the PM of the patients [0.66 (0.45–1.14)] than controls [0.58 (0.34–1.17)], p < 0.05	Our results showed no differences in CSAs between the left and right PM at all analyzed levels
							L5/S1: The difference between tCSA of the PM between patients [0.67 (0.33–1.08)] and controls [0.57 (0.33–1.29)] was not statistically significant (P = 0.247).	More than 80 % of control subjects as well as patients showed no detectable fat infiltration (Grade 0) in both PM.
							No statistically significant differences of the fat infiltration in PM between controls and cLBP patients were found (P = 0.802).	Statistical test: Mann–Whitney test for tCSA and Chi-square test for FI.
Singh et al. 2016	Case-control	N = 50 cLBP patients, Mean age: 33.54 ± 8.33 years, Mean BMI: 25.12 ± 2.67 kg/m²	1.5 MRI, T2	L3/L4, L4/L5, L5/S1	MF,ES,PM	tCSA	L3/L4: Not statistically significant but smaller CSA of MF of cLBP patients (4.05 ± 1.27 cm2) in comparison to controls (4.46 ± 1.53 cm2), p = 0.304	No significant differences between MF,LES,psoas CSA between cLBP and controls at L3-L4,L4-L5 and L5-S1 disc level (p >.05)
https://dx.doi.org/10.1007/s00586-016-4698-7		N = 15 asymptomatic controls, Mean age: 28.93 ± 7.24 years, Mean BMI: 24.69 ± 2.67 kg/m²					L3/L4: Not statistically significant but smaller CSA of ES of cLBP patients (13.68 ± 3.03 cm2) in comparison to controls (14.98 ± 3.94 cm2), p = 0.179	psoas muscle was also found to be atrophic at L3–L4 disc level but the atrophy was not statistically significant (p = 0.07).
							L3/L4: Not statistically significant but smaller CSA of PM of cLBP patients (8.73 ± 3.29 cm2) in comparison to controls (10.77 ± 3.90 cm2), p = 0.048	Multifidus muscle CSA’s were smaller at all the measured disc levels in the study group as compared with control group but the difference was not significant (p > 0.05).
							L4/L5: Not statistically significant but smaller CSA of MF of cLBP patients (5.97 ± 1.85 cm2) in comparison to controls (6.90 ± 1.59 cm2), p = 0.067	Any measurements taken are only from the left side (right hand side are also available)
							L4/L5: Not statistically significant but smaller CSA of ES of cLBP patients (10.77 ± 2.43 cm2) in comparison to controls (12.12 ± 3.29 cm2), p = 0.155	The multifidus was found to be larger on the right side (4.31–6.70 cm2) as compared with left side (4.05–6.45 cm2), while the opposite was true for erector spinae except at L3–L4 disc level.
							L4/L5: Not statistically significant but smaller CSA of PM of cLBP patients (11.43 ± 3.63 cm2) in comparison to controls (13.90 ± 4.72 cm2), p = 0.077	Statistical test: Independent t-test for normally distributed data, Mann–Whitney test for not-normally distributed data
							L5/S1: Not statistically significant but smaller CSA of MF of cLBP patients (6.45 ± 1.74 cm2) in comparison to controls (6.88 ± 2.04 cm2), p = 0.426
							L5/S1: Not statistically significant but smaller CSA of ES of cLBP patients (4.43 ± 2.32 cm2) in comparison to controls (4.98 ± 1.69 cm2), p = 0.400
							L5/S1: Not statistically significant but smaller CSA of PM of cLBP patients (10.62 ± 4.13 cm2) in comparison to controls (11.62 ± 4.05 cm2), p = 0.421
Sions et al. 2017 (a)	Case-control	N = 57 cLBP patients, Mean age: 70.5 ± 6.8 years, Mean BMI: 29.6 ± 5.8 kg/m²	1.5 MRI,T1	L5	MF	Muscle-fat infiltration index, tCSA, rmCSA	In the cLBP group, L5 MF tCSA was not significantly, but still larger (10.31 ± 2.00 cm2) in comaprison to the control group (9.84 ± 1.94 cm2), p = 0.792	Multifidus TCSA and MCSA were similar between cLBP and control group (p-values were 0.792 and 0.229 respectively)
https://dx.doi.org/10.1016/j.apmr.2016.07.027		N = 49 asymptomatic controls, Mean age: 72.2 ± 6.6 years, Mean BMI: 27.3 ± 4.59 kg/m²					In the cLBP group, L5 MF FI was significantly higher (0.55 ± 0.09 cm2) in comparison to the control group (0.51 ± 0.08 cm2), p = 0.034	cLBP patients had higher MFFI (p= 0.034)
							In the cLBP group, L5 MF rmCSA was not significantly, but still lower ( 4.55 ± 1.19 cm2), in comparison to the control group ( 4.72 ± 1.15cm2), p = 0. 229	Statistical test: independent t tests (and analysis of covariance) were used to evaluate between-group differences
Sions et al. 2017 (b)	Case-control	N = 53 cLBP patients, Mean age: 69.9 (95% CI: 68.1, 71.7), Mean BMI: 28.8 (95% CI: 27.6, 30.1) kg/m²	1.5 MRI,T1	L2-L5	MF, ES, PM	Mean FI and rmCSA from all levels	MF FI was significanlty higher (p = 0.016) in cLBP group [0.51 (95% CI: 0.50, 0.53)] than in controls [0.49 (95% CI: 0.47, 0.50)], Partial η2 = 0.067	Older adults with chronic LBP have greater average multifidus intramuscular fat and smaller average erector spinae size than their peers without LBP.
https://dx.doi.org/10.2519/jospt.2017.7002		N = 43 asymptomatic controls, Mean age: 72.2 (95% CI: 70.3, 74.1), Mean BMI: 27.3 (95% CI: 25.9, 28.6) kg/m²					ES FI was not statistically significant (p = 0.119), but still slightly higher in cLBP [0.47 (95% CI: 0.46, 0.49)] than in controls [0.46 (95% CI: 0.45, 0.48)], Partial η2 = 0.087	Women have not only smaller trunk muscles, but also greater intramuscular fat at the lower vertebral levels.
							PM FI was not significantly different between groups (p =0 .604), and was the same in cLBP group [0.38 (95% CI: 0.37, 0.39)] and in controls [0.38 (95% CI: 0.37, 0.39)], Partial η2 = 0.003	Among older adults, intramuscular fat may comprise up to 54% of the trunk muscle CSA.
							MF rmCSA was slightly smaller in cLBP group [3.22 (95% CI: 3.04, 3.39)] compared to controls [3.33 (95% CI: 3.15, 3.52)], but not statistically significant (p = 0.408), Partial η2 = 0.007	Statistical test: independent t tests and analysis of covariance (ANCOVA) were used to evaluate between-group differences
							ES rmCSA was significantly smaller in cLBP group [8.56 (95% CI: 8.13, 9.00)] than in controls [9.26 (8.80, 9.71)], (p = 0.011), Partial η2 = 0.065
							PM rmCSA was slightly smaller in the cLBP group [3.59 (95% CI: 3.26, 3.91)] than in controls [3.81 (95% CI: 3.47, 4.16)], but not statistically significant (p =0.593), Partial η2 = 0.003
Prasetyo et al. 2020	Cross-sectional	N = 24 cLBP patients, Median age: 35.5 (18–39) years, Median BMI: 20.6 (17.7–24.8) kg/m²	CT scan	L4, L5	MF	Median FI ratio	Median FI ratio at the superior endplate of L4 was significantly higher in the cLBP group [0.11 (Range: 0.03−0.27)] compared to the non-LBP group [0.07 (Range: 0.02−0.15)], p = 0.001	The fat infiltration ratio at the level of L4 superior endplate and inferior endplate was significantly higher in the chronic LBP group compared to the control group
https://www.ncbi.nlm.nih.gov/pubmed/33304941		N = 20 asymptomatic controls, Median age: 28 (18–39) years, Median BMI: 22.9 (17.4–24.9) kg/m²					Median FI ratio at the inferior endplate of L4 was also significantly higher in the cLBP group [0.18 (Range: 0.03−0.39)] compared to the non-LBP group [0.08 (Range: 0.05−0.20)], p = 0.002	The fat infiltration ratio at the level of L5 superior-posterior endplate and inferior-posterior endplate also showed a significantly higher value in the chronic LBP group compared to the control group
							Median FI ratio at the superior-posterior endplate of L5 was significantly higher in the cLBP group [0.17 (Range: 0.05−0.43)] compared to the non-LBP group [0.10 (Range: 0.03−0.17)], p < 0.001	There was a significant difference between the superior and inferior endplate fat infiltration ratio (P < 0.01).
							Median FI ratio at the inferior-posterior endplate of L5 was also significantly higher in the cLBP group [0.19 (Range: 0.05−0.49)] compared to the non-LBP group [0.12 (Range: 0.02−0.23)], p = 0.003	Statistical test: t-test analysis if the numerical data were distributed normally and the Mann Whitney test if data were not normally distributed
Ballatori et al. 2022	Case-control	N = 39 cLBP patients, Mean age: 47.43 ± 12.31 years, Mean BMI: 25.70 ± 5.08 kg/m²	T1, T2, IDEAL MRI	L1/L2, L2/L3, L3/L4, L4/L5, L5/S1	MF	FF	cLBP patients had 21.7% significantly higher mean lumbar spine multifidus fat fraction (MF FF) (24.60 ± 10.60) compared to controls (20.22 ± 9.48), p = 0.0032	We observed that age, female sex, BMI, VAS, and ODI were significant predictors for higher mean lumbar spine MF FF in both our patient and control populations. Also each has a role independently
https://dx.doi.org/10.1002/jsp2.1217		N = 18 asymptomatic controls, Mean age: 42.74 ± 12.81 years, Mean BMI: 24.05 ± 4.34 kg/m²					At L3/L4, cLBP patients had 32.4% significantly higher MF FF (22.81 ± 11.26) compared to controls (17.23 ± 8.00), p = 0.038.	When comparing all of our patients to our controls, we observed a significant difference in fat content at the L3/L4 disc level, but at no other levels
							All other level-specific differences were not significant, p > 0.05.	No metrics on the amount of physical activity of the population, which may affect the fat content measurements
							Younger cLBP patients had 15.1% higher mean lumbar spine MF FF compared to younger controls (18.62 ± 6.70 vs. 16.18 ± 7.21), but this difference was not significant, p = 0.0613.	Statistical tests: Welch Two-Sample t-Test
							Older cLBP patients had 8.5% higher mean lumbar spine MF FF compared to older controls (28.85 ± 10.82 vs. 26.58 ± 9.19), but this difference was not significant, p = 0.231.
							Female controls had 56.3% significantly higher mean lumbar spine MF FF (25.28 ± 8.17) compared to male controls (16.17 ± 8.51), p < 0.0001.
							Female cLBP patients had 26.5% significantly higher mean lumbar spine MF FF compared to male cLBP patients ( 27.56 ± 11.22 vs 21.79 ± 9.17, p = 0.0001).
Huang et al. 2022	Case-control	N = 60 cLBP patients, Mean age: 46.32 ± 16.99 years, Mean BMI: 21.71 ± 1.16 kg/m²	3.0 T MRI, T1, T2	L4/L5, L5/S1	MF, ES	tCSA, PDFF	CSA of MF in asymptomatic controls at L4/5 spinal level was significantly larger (1320.22 ± 188.10 mm²), compared to cLBP patients (1228.72 ± 190.99 mm²) p = 0.041.	The CSAs of the multifidus and erector spinae of cLBP were smaller than those of asymptomatic controls, but the difference was statistically significant only in the multifidus at the L4/5 level (p<0.05)
https://dx.doi.org/10.3389/fendo.2022.792819		N = 32 asymptomatic controls, Mean age: 44.87 ± 17.59 years, Mean BMI: 21.75 ± 1.23 kg/m²					CSA of MF in asymptomatic controls at L5/S1 spinal level was not significantly, but still was larger (1271.01 ± 213.39 mm²), compared to cLBP patients (1127.48 ± 282.89 mm²), p = 0.720.	At the level of L4/5 and L5/S1, the multifidus and erector spinae PDFF of cLBP patients were significantly increased than those of asymptomatic controls, and the differences were statistically significant (all p <0.05)
							CSA of ES in asymptomatic controls at L4/5 spinal level was not significantly, but still was larger (2320.40 ± 303.77 mm²), compared to cLBP patients (2263.16 ± 485.71 mm²), p = 0.398.	Statistical tests: Independent-Samples t-Test
							CSA of ES in asymptomatic controls at L5/S1 spinal level was not significantly, but still was larger (1127.48 ± 282.89 mm²), compared to cLBP patients (999.04 ± 463.23 mm²), p = 0.907.
							Asympotmatic controls at L4/5 had significantly lower ES and MF PDFF (7.7 ± 2.6%) compared to cLBP patients (14.79 ± 5.3%), p < 0.05.
							Asympotmatic controls at L5/S1 had significanlty lower ES and MF PDFF (8.8 ± 4.2%) compared to cLBP patients (16.03 ± 5.3%), p < 0.05.
Sakai et al. 2022	Case-control	N = 203 cLBP patients, Mean age: 79.00 ± 6.04 years, Mean BMI: 23.92 ± 3.77 kg/m²	T2 MRI	L1/2 and L4/5	MF, ES	tCSA	Trunk muscle average CSA at L1/2 was significantly lower in cLBP patients (2267.42 ± 804.56 mm²) compared to asymptomatic controls (2683.55 ± 836.45 mm²), p < 0.001	Trunk muscle CSAs at both L1/2 and L4/5 were significantly lower in patients with cLBP in comparison to asymptomatic controls (p < 0.001)
https://www.ncbi.nlm.nih.gov/pubmed/35079089		N = 203 asymptomatic controls, Mean age: 78.96 ± 5.98 years, Mean BMI: 24.07 ± 3.63 kg/m²					Trunk muscle average CSA at L4/5 was significantly lower in cLBP patients (1819.12 ± 770.98 mm²) compared to asymptomatic controls (2433.14 ± 715.87 mm²), p < 0.001	Statistical tests: independent t-test and Mann–Whitney U test for normally and non-normally distributed data respectively.
Eksi et al. 2023	Cross-sectional	N = 66 cLBP	1.5 MRI, T1, T2	L1/L2, L2/L3, L3/L4, L4/L5, L5/S1	MF, ES, PM	FI	At L1-L2, MF FI was significantly higher in cLBP patients (30.3%) compared to asymptomatic individuals (0%) (p < 0.001).	Fatty infiltration in the multifidus and erector spinae muscles was significantly higher in cLBP patients than in asymptomatic individuals at all lumbar levels (L1-S1).
https://dx.doi.org/10.1111/papr.13302		N = 66 asymptomatic controls					At L2-L3, MF FI was significantly higher in cLBP patients (39.4%) compared to asymptomatic individuals (0%) (p < 0.001).	Fatty infiltration in the psoas muscle was only significantly higher in cLBP patients at L4-L5 and L5-S1, while the differences at L2-L3 and L3-L4 were not statistically significant.
		Reported for all participants - Mean age: 37.57 ± 8.01 years					At L3-L4, FI was significantly higher in cLBP patients (69.7%) compared to asymptomatic individuals (1.5%) (p < 0.001).	Asymptomatic individuals had fatty infiltration mainly at lower lumbar levels (L3-S1), whereas cLBP patients had widespread fatty infiltration from L1-S1, suggesting a more extensive muscle degeneration process in individuals with chronic low back pain.
							At L4-L5, MF FI was significantly higher in cLBP patients (84.8%) compared to asymptomatic individuals (22.7%) (p < 0.001).	The multifidus and the erector spinae were similarly affected at lower lumbar levels
							At L5-S1, MF FI was significantly higher in cLBP patients (100%) compared to asymptomatic individuals (36.4%) (p < 0.001).	The ES muscle had more severe fatty infiltration compared to the MF at the upper lumbar levels in patients with LBP
							At L1-L2, ES FI was significantly higher in cLBP patients (57.6%) compared to asymptomatic individuals (0%) (p < 0.001).	Erector spinae was the fattiest paraspinal muscle (at the upper lumbar levels) in patients with LBP while multifidus was the fattiest one in asymptomatic subjects (at the lower lumbar levels).
							At L2-L3, ES FI was significantly higher in cLBP patients (75.8%) compared to asymptomatic individuals (0%) (p < 0.001).	Statistical tests: independent t-test and Mann–Whitney U test for normally and non-normally distributed data respectively.
							At L3-L4, ES FI was significantly higher in cLBP patients (86.4%) compared to asymptomatic individuals (1.5%) (p < 0.001).
							At L4-L5, ES FI was significantly higher in cLBP patients (86.4%) compared to asymptomatic individuals (12.1%) (p < 0.001).
							At L5-S1, ES FI was significantly higher in cLBP patients (93.9%) compared to asymptomatic individuals (24.2%) (p < 0.001).
							At L1-L2, data was not available for fatty infiltration in the psoas muscle.
							At L2-L3, PM fatty infiltration was slightly higher in cLBP patients (1.5%) compared to asymptomatic individuals (0%), but this difference was not statistically significant (p = 1.000).
							At L3-L4,PM fatty infiltration was slightly higher in cLBP patients (3%) compared to asymptomatic individuals (0%), but this difference was not statistically significant (p = 0.496).
							At L4-L5, PM FI was significantly higher in cLBP patients (10.6%) compared to asymptomatic individuals (0%) (p = 0.013).
							At L5-S1, PM FI was significantly higher in cLBP patients (21.2%) compared to asymptomatic individuals (0%) (p < 0.001).
Giordan et al. 2023	Case-control	N = 153 cLBP, Median age: 56 (IQR: 52–65) years, Median BMI: 33.6 kg/m²	3.0 MRI, T1, T2	L1/L2, L2/L3, L3/L4, L4/L5, L5/S1	MF, ES, PM	Mean tCSA and FI from all levels	The percentage of pure paraspinal muscle (ie, homogeneous MRI intensity, without FI) volume was significantly higher in the asymptomatic NBP group compared with cLBP (80.9% vs 67.7%), p < 0.0001.	All three muscles (erector spinae, multifidus, and psoas major) have a statistically significant lower CSA in the cLBP group
https://dx.doi.org/10.14444/8531		N = 52 asymptomatic controls, Median age: 50 (IQR: 41–58) years, Median BMI: 25 kg/m²					The mean percentage of FI was significantly higher in the cLBP compared to the NBP group (32.4% vs 19.0%), p < 0.0001.	Older age is significantly linked to muscle atrophy in MF (OR = 1.06; 95% CI = 1.03–1.10; P < 0.001) , ES (OR = 1.04; 95% CI = 1.02–1.08; P = 0.002), and PM (OR = 1.07; 95% CI = 1.03–1.10; P < 0.001)
							MF tCSA was significantly lower in the cLBP group (5.9 ± 2.0 cm² vs. 6.9 ± 2.2 cm²), p = 0.004	Female sex is associated with a reduced CSA in MF (OR = 3.70; 95% CI = 1.70–8.06; P = 0.001), ES (OR = 7.20; 95% CI = 3.20–16.20; P < 0.001) and PM (OR = 6.93; 95% CI = 2.94–16.35; P < 0.001)
							ES tCSA was significantly lower in the cLBP group (15.7 ± 3.8 cm² vs. 17.1 ± 4.7 cm²), p = 0.032	Female sex was associated with a higher risk of FI despite age or obesity status (OR, 2.88; 95% CI, 1.31–6.31; P < 0.001).
							PM tCSA was significantly lower in the cLBP group (8.6 ± 3.2 cm² vs. 10.8 ± 3.4 cm²), p = 0.004	Obesity (BMI ≥ 30) is not associated with increased muscle atrophy or spinopelvic parameter changes
								After adjusting for age, sex, and BMI, fat replacement of paraspinal muscles was associated with an increased risk of developing BP (OR, 8.8; 95% CI, 1.9–39.7.9; P = 0.006), as well as a decrease of PM CSA (OR, 4.13; 95% CI, 1.52–11.2; P = 0.005).
								Statistical tests: independent t-test and Mann–Whitney U test for normally and non-normally distributed data respectively.
								The degree of FI or decrease in paraspinal muscles CSA was not associated with spinopelvic parameter changes.
Yazici et al. 2023	Cross-sectional	N = 35 CNLBP, Mean age: 36.97 ± 13.6 years, Mean BMI: 25.84 ± 5.61 kg/m²	1.5 MRI, T1, T2	L3/L4, L4/L5, L5/S1	MF, ES	Mean tCSA, TCSA, FI	Right MF CSA was significantly higher in the cLBP group (1014.42 ± 352.06 mm²) than in the asymptomatic group (936.92 ± 262.59 mm²), p < 0.001	CSA values vary significantly across groups, sex, age, BMI, and spinal levels.
https://dx.doi.org/10.3233/BMR-220055		N = 38 LDH , Mean age: 37.92 ± 10.57 years, Mean BMI: 26.49 ± 5.14 kg/m²					Left MF CSA was significantly higher in the cLBP group (989.63 ± 331.65 mm²) than in the asymptomatic group (945.09 ± 261.60 mm²), p = 0.002	Herniated disc patients have higher CSA than asymptomatic controls, but age-related muscle atrophy is more evident in CNLBP.
		N = 36 asymptomatic controls , Mean age: 36.36 ± 12.12 years, Mean BMI: 25.71 ± 3.63 kg/m²					Right ES CSA was significantly higher in the cLBP group (1686.01 ± 651.16 mm²) than in the asymptomatic group (1640.85 ± 450.58 mm²), p < 0.001	Males consistently have larger muscle CSA than females.
							Left ES CSA was significantly lower in the cLBP group (1668.63 ± 615.93 mm²) than in the asymptomatic group (1679.92 ± 469.33 mm²), p < 0.001	Higher BMI correlates with larger muscle size, particularly in the non-specific cLBP group.
							Right TCSA was significantly higher in the cLBP group (2700.43 ± 799.12 mm²) than in the asymptomatic group (2577.77 ± 455.40 mm²), p < 0.001	Fat infiltration is significantly different across groups, with higher rates in CNLBP and herniated disc patients.
							Left TCSA was significantly higher in the cLBP group (2658.26 ± 716.84 mm²) than in the asymptomatic group (2625.01 ± 493.37 mm²), p < 0.001	Females have greater fat infiltration than males.
							Right MF FI (10%) was significantly lower in the cLBP group (20%) than in the asymptomatic group (42.6% ), p = 0.007	Fat infiltration is highest at L5-S1 and lowest at L3-L4.
							Left MF FI (10%) was significantly lower in the cLBP group (18.1%) than in the asymptomatic group (45.4% ), p < 0.001	BMI, age, and pain duration do not significantly correlate with fat infiltration.
							Right ES FI (10%) was not significantly different, but still was lower in the cLBP group (22.9%) than in the asymptomatic group (35.2% ), p = 0.239	Weak positive correlations exist between pain and fat infiltration, but they are not statistically significant.
							Left ES FI (10%) was significantly lower in the cLBP group (23.8%) than in the asymptomatic group (38% ), p = 0. 026	Statistical tests: Kruskal-Wallis test and Mann-Whitney U test for muscle differences across groups, MANCOVA for comparison across levels.
							Right MF FI (10%–50%) was significantly higher in the cLBP group (78.1%) than in the asymptomatic group (57.4%), p = 0.007
							Left MF FI (10%–50%) was significantly higher in the cLBP group (79%) than in the asymptomatic group (54.6%), p < 0.001
							Right ES FI (10%–50%) was significantly higher in the cLBP group (72.4%) than in the asymptomatic group (63%), p = 0.067
							Left ES FI (10%–50%) was significantly higher in the cLBP group (69.5%) than in the asymptomatic group (60.2%), p = 0.031
							Right MF FI (50%) was higher in the cLBP group (1.9%) than in the asymptomatic group (0%), though the difference was not statistically significant
							Left MF FI (50%) was higher in the cLBP group (2.9%) than in the asymptomatic group (0%), though the difference was not statistically significant
							Right ES FI (50%) was higher in the cLBP group (4.8%) than in the asymptomatic group (1.9%), though the difference was not statistically significant.
							Left ES FI (50%) was higher in the cLBP group (6.7%) than in the asymptomatic group (1.9%), though the difference was not statistically significant
Chen et al. 2024	Cohort	N = 100 cLBP with LDH, Mean age: 52.10 ± 8.82 years, Mean BMI: 27.66 ± 5.65 kg/m²	3.0 MRI, T1, T2	L4/L5	MF, paraspinal muscles	FI, tCSA, fCSA, Fat Degeneration of MF	cLBP group had a significant increase in the incidence of FI in PSM in comparison to the asymptomatic group (80% to 20% vs 93.8% to 6.2% (p = 0.009)	Fat infiltration: Chronic LBP > Non-LBP (p = 0.009).
https://dx.doi.org/10.1016/j.spinee.2024.02.006		N = 120 acute LBP with LDH, Mean age: 51.25 ± 9.72 years, Mean BMI: 28.21 ± 5.45 kg/m²					No significant differences between any of the groups in the tCSA of paraspinal muscles: Acute vs. Non-LBP (p = 0.591). Chronic (4689.56 ± 743.52 mm²) vs. Non-LBP (4790.33 ± 911.22 mm²), p = 0.132 Acute vs. Chronic (p = 0.234).	MF CSA: Chronic LBP < Non-LBP (p = 0.023).
		N = 80 asymptomatic controls, Mean age: 53.21 ± 10.36 years, Mean BMI: 27.92 ± 4.32 kg/m²					cLBP group had significantly smaller MF tCSA than non-LBP (1823.11 ± 298.78 mm² vs 1901.42 ± 324.59 mm²), p = 0.023	MF fatty degeneration: Chronic LBP > Non-LBP (p = 0.002).
							No significant difference in MF tCSA between acute and non-LBP (p = 0.423) or between acute and cLBP (p = 0.611).	Statistical tests: Independent t-tests
							No significant differences between any groups in the fCSA of the MF: Acute vs. Non-LBP (p = 0.322). Chronic (1601.22 ± 289.76 mm²) vs. Non-LBP (1648.52 ± 332.86 mm²), p = 0.282 Acute vs. Chronic (p = 0.892)
							cLBP group had significantly higher MF fatty degeneration than non-LBP (0.80 ± 0.10 vs 0.89 ± 0.06), p = 0.002
							No significant difference between acute and non-LBP (p = 0.129) or between acute and cLBP (p = 0.234).
Liu et al. 2024	Case-control	N = 136 cLBP patiens, Mean age: 41.43 ± 10.54 years, Mean BMI: 23.70 ± 3.08 kg/m²	3.0 MRI, T2	L1/L2, L2/L3, L3/L4, L4/L5, L5/S1	MF, ES	tCSA, fCSA, FI	L1/L2 MF tCSA was slightly higher in the cLBP group (2.49 ± 0.67 cm²) than in the asymptomatic group (2.44 ± 0.67 cm²), OR = 1.105 (95% CI: 0.722–1.691), p = 0.65.	Statistical tests: Binary logistic regression (adjustments were made for sex, age, and BMI)
https://doi.org/10.1007/s00330-024-11236-y		N = 119 asymptomatic controls, Mean age: 40.82 ± 12.70 years, Mean BMI: 23.07 ± 2.31 kg/m²					L1/L2 ES tCSA was slightly higher in the cLBP group (19.04 ± 4.28 cm²) than in the asymptomatic group (18.55 ± 4.68 cm²), OR = 1.017 (95% CI: 0.935–1.106), p = 0.69.
							L2/L3 MF tCSA was slightly higher in the cLBP group (4.03 ± 1.01 cm²) than in the asymptomatic group (3.93 ± 1.01 cm²), OR = 1.109 (95% CI: 0.836–1.471), p = 0.47.
							L2/L3 ES tCSA was slightly higher in the cLBP group (19.54 ± 4.02 cm²) than in the asymptomatic group (18.88 ± 4.19 cm²), OR = 1.036 (95% CI: 0.948–1.133), p = 0.43.
							L3/L4 MF tCSA was slightly higher in the cLBP group (6.44 ± 1.37 cm²) than in the asymptomatic group (6.23 ± 1.39 cm²), OR = 1.120 (95% CI: 0.910–1.377), p = 0.28.
							L3/L4 ES tCSA was slightly higher in the cLBP group (18.43 ± 3.81 cm²) than in the asymptomatic group (18.14 ± 3.88 cm²), OR = 0.995 (95% CI: 0.913–1.085), p = 0.91.
							L4/L5 MF tCSA was slightly higher in the cLBP group (9.95 ± 1.82 cm²) than in the asymptomatic group (9.70 ± 1.85 cm²), OR = 1.086 (95% CI: 0.921–1.238), p = 0.39.
							L4/L5 ES tCSA was slightly lower in the cLBP group (16.58 ± 3.57 cm²) than in the asymptomatic group (16.66 ± 3.81 cm²), OR = 0.975 (95% CI: 0.905–1.050), p = 0.50.
							L5/S1 MF tCSA was slightly higher in the cLBP group (12.10 ± 2.02 cm²) than in the asymptomatic group (11.67 ± 1.96 cm²), OR = 1.112 (95% CI: 0.973–1.272), p = 0.12.
							L5/S1 ES tCSA was significantly higher in the cLBP group (12.35 ± 4.08 cm²) than in the asymptomatic group (10.93 ± 4.25 cm²), OR = 1.086 (95% CI: 1.018–1.158), p = 0.01.
							L1/L2 MF FCSA was slightly higher in the cLBP group (2.34 ± 0.66 cm²) than in the asymptomatic group (2.27 ± 0.65 cm²), OR = 1.210 (95% CI: 0.766–1.913), p = 0.41.
							L1/L2 ES FCSA was slightly higher in the cLBP group (18.11 ± 4.22 cm²) than in the asymptomatic group (17.73 ± 4.54 cm²), OR = 1.010 (95% CI: 0.925–1.103), p = 0.82.
							L2/L3 MF FCSA was slightly higher in the cLBP group (3.70 ± 0.99 cm²) than in the asymptomatic group (3.58 ± 0.98 cm²), OR = 1.147 (95% CI: 0.846–1.556), p = 0.38.
							L2/L3 ES FCSA was slightly higher in the cLBP group (18.34 ± 4.03 cm²) than in the asymptomatic group (17.88 ± 4.18 cm²), OR = 1.019 (95% CI: 0.932–1.113), p = 0.68.
							L3/L4 MF FCSA was slightly higher in the cLBP group (5.70 ± 1.35 cm²) than in the asymptomatic group (5.52 ± 1.34 cm²), OR = 1.128 (95% CI: 0.897–1.418), p = 0.30.
							L3/L4 ES FCSA was similar between groups, with the cLBP group at (16.66 ± 3.83 cm²) and the asymptomatic group at (16.61 ± 3.90 cm²), OR = 0.976 (95% CI: 0.895–1.065), p = 0.59.
							L4/L5 MF FCSA was slightly lower in the cLBP group (8.17 ± 1.71 cm²) than in the asymptomatic group (8.47 ± 1.88 cm²), OR = 0.854 (95% CI: 0.722–1.010), p = 0.07.
							L4/L5 ES FCSA was significantly lower in the cLBP group (13.62 ± 3.71 cm²) than in the asymptomatic group (14.83 ± 3.91 cm²), OR = 0.890 (95% CI: 0.824–0.961), p < 0.01.
							L5/S1 MF FCSA was slightly lower in the cLBP group (9.38 ± 1.91 cm²) than in the asymptomatic group (9.67 ± 2.01 cm²), OR = 0.892 (95% CI: 0.769–1.035), p = 0.13.
							L5/S1 ES FCSA was slightly higher in the cLBP group (9.15 ± 3.94 cm²) than in the asymptomatic group (8.89 ± 3.86 cm²), OR = 1.014 (95% CI: 0.947–1.085), p = 0.70.
							L1/L2 MF FI was slightly lower in the cLBP group (6.28 ± 8.21%) than in the asymptomatic group (6.99 ± 8.66%), OR = 0.989 (95% CI: 0.957–1.023), p = 0.52.
							L1/L2 ES FI was slightly higher in the cLBP group (4.98 ± 3.68%) than in the asymptomatic group (4.44 ± 3.32%), OR = 1.051 (95% CI: 0.964–1.146), p = 0.26.
							L2/L3 MF FI was slightly lower in the cLBP group (8.14 ± 8.58%) than in the asymptomatic group (8.93 ± 7.42%), OR = 0.987 (95% CI: 0.951–1.023), p = 0.47.
							L2/L3 ES FI was slightly higher in the cLBP group (6.32 ± 4.49%) than in the asymptomatic group (5.47 ± 3.75%), OR = 1.062 (95% CI: 0.984–1.146), p = 0.12.
							L3/L4 MF FI was similar between groups, with the cLBP group at (11.48 ± 8.69%) and the asymptomatic group at (11.47 ± 7.30%), OR = 0.999 (95% CI: 0.963–1.037), p = 0.97.
							L3/L4 ES FI was slightly higher in the cLBP group (9.89 ± 5.96%) than in the asymptomatic group (8.68 ± 5.23%), OR = 1.045 (95% CI: 0.989–1.105), p = 0.12.
							L4/L5 MF FI was significantly higher in the cLBP group (17.64 ± 9.41%) than in the asymptomatic group (12.90 ± 7.35%), OR = 1.114 (95% CI: 1.067–1.162), p < 0.01.
							L4/L5 ES FI was significantly higher in the cLBP group (18.29 ± 9.28%) than in the asymptomatic group (11.34 ± 7.42%), OR = 1.146 (95% CI: 1.095–1.200), p < 0.01.
							L5/S1 MF FI was significantly higher in the cLBP group (22.54 ± 8.62%) than in the asymptomatic group (17.43 ± 8.29%), OR = 1.121 (95% CI: 1.075–1.170), p < 0.01.
							L5/S1 ES FI was significantly higher in the cLBP group (27.79 ± 12.98%) than in the asymptomatic group (19.34 ± 11.00%), OR = 1.082 (95% CI: 1.051–1.113), p < 0.01.
Luo et al. 2024	Case-control	N = 56 Unilateral NCLBP, Mean age: 25.70 ± 1.96 years, Mean BMI: 21.98 ± 3.77 kg/m²	3.0 MRI, T1, T2	L1, L2, L3, L4, L5	MF, ES	FF	At L2, the MF FF value was significantly higher in the cLBP group (8.45% [6.95, 11.20]) compared to the asymptomatic group (6.85% [5.60, 8.80]), (p = 0.003).	Statistical tests: independent t-test and Mann–Whitney U test for normally and non-normally distributed data respectively.
https://dx.doi.org/10.1007/s00586-024-08535-9		N = 51 asymptomatic controls, Mean age: 25.33 ± 2.02 years, Mean BMI: 21.02 ± 3.00 kg/m²					At L3, the MF FF value was significantly higher in the cLBP group (9.50% [6.90, 12.38]) compared to the asymptomatic group (7.25% [5.95, 8.60]), (p = 0.001).
							At L4, the MF FF value was significantly higher in the cLBP group (14.70% [9.25, 18.65]) compared to the asymptomatic group (8.45% [7.05, 11.25]), (p < 0.001).
							At L5, the MF FF value was significantly higher in the cLBP group (16.65% [10.62, 20.90]) compared to the asymptomatic group (6.80% [5.95, 7.80]), (p < 0.001).
							At L1, the ES FF value in the cLBP group (8.05% [6.85, 10.65]) was higher but not significantly different from the asymptomatic group (7.40% [6.47, 9.30]), (p = 0.211).
							At L2, the ES FF value in the cLBP group (10.00% [7.75, 13.83]) was similar to the asymptomatic group (10.10% [8.03, 13.25]), (p = 0.948)
							At L3, the ES FF value in the cLBP group (11.70% [8.05, 15.95]) was higher but not significantly different from the asymptomatic group (11.65% [8.43, 14.82]), (p = 0.891).
							At L4, the ES FF value in the cLBP group (12.10% [8.50, 17.22]) was higher but not significantly different from the asymptomatic group (10.65% [5.97, 8.50]), (p = 0.270).
Mahmoudi et al. 2024	Case-control	N = 15 CNLBP with clinical LSI, Mean age: 34.4 ± 7.33 years, Mean BMI: 26.99 ± 1.3 kg/m²	1.5 MRI, T2	L2/L3, L3/L4, L4/L5, L5/S1	MF, ES, PM	rCSA, rmCSA, FI	At L2/L3, MF tCSA comparison between the asymptomatic and and the cLBP with Clinical LSI group showed a mean difference of 0.018 (CI: -0.018 to 0.055) with SMD of -0.371 (CI: -1.093 to 0.351), p-value = 0.594	Statistical tests: One-way ANOVA & Tukey’s post hoc test
https://dx.doi.org/10.1371/journal.pone.0301726		N = 15 CNLBP without clinical LSI, Mean age: 38.4 ± 6.16 years, Mean BMI: 27.01 ± 1.25 kg/m²					At L2/L3, MF tCSA comparison between the asymptomatic group and the cLBP group without Clinical LSI showed a mean difference of 0.006 (CI: -0.036 to 0.048) with SMD of -0.107 (CI: -0.823 to 0.609), p-value = 0.947
		N = 15 asymptomatic controls, Mean age: 34.13 ± 4.92 years, Mean BMI: 26.06 ± 1.93 kg/m²					At L2/L3, MF tCSA comparison between cLBP group with Clinical LSI & cLBP group without Clinical LSI showed a mean difference of -0.012 (CI: -0.050 to .024) with SMD of 0.242 (CI: -0.477 to 0.96), p-value = 0.785
							At L2/L3, MF rmCSA comparison between the asymptomatic group and the cLBP group with Clinical LSI showed a mean difference of 0.010 (CI: -0.021 to 0.041) with SMD of -0.246 (CI: -0.965 to 0.472) and p-value= 0.818
							At L2/L3, MF rmCSA comparison between the asymptomatic group & cLBP group without Clinical LSI showed a mean difference of 0.008 (CI: -0.029 to 0.046) with SMD of -0.16 (CI: -0.887 to 0.557) and p-value = 0.860
							At L2/L3, MF rmCSA comparison between cLBP group with Clinical LSI & cLBP group without Clinical LSI showed a mean difference of -0.001 (CI: -0.033 to .030) with SMD of 0.048 (CI: -0.688 to 0.784) and p-value = 0.996
							At L2/L3, MF FI comparison between the asymptomatic group & cLBP group with Clinical LSI showed a mean difference of 0.023 (CI: -0.015 to 0.062) with SMD of -0.492 (CI: -1.219 to 0.234) and p-value = 0.868
							At L2/L3, MF FI comparison between the asymptomatic group & cLBP group without Clinical LSI showed a mean difference of -0.006 (CI: -0.052 to 0.042) with SMD of 0.079 (CI: -0.637 to 0.795) and p-value = 0.973
							At L2/L3, comparison between the cLBP group with Clinical LSI & cLBP group without Clinical LSI showed a mean difference of -0.029 (CI: -0.070 to 0.012) with SMD of 0.54 (CI: -0.188 to 1.269) and p-value = 0.345
							At L3/L4, MF tCSA comparison between the asymptomatic group and the cLBP group with Clinical LSI showed a mean difference of 0.034 (CI: 0.001 to 0.066) with SMD of -0.788 (CI: -1.531 to -0.045), p-value = 0.179
							At L3/L4, MF tCSA comparison between the asymptomatic group and the cLBP group without Clinical LSI showed a mean difference of 0.039 (CI: -0.003 to 0.082) with SMD of -0.697 (CI: -1.434 to 0.041), p-value = 0.103
							At L3/L4, MF tCSA comparison between cLBP group with Clinical LSI & cLBP group without Clinical LSI showed a mean difference of 0.005 (CI: -0.033 to .044) with SMD of -0.116 (CI: -0.833 to 0.6), p-value = 0.957
							At L3/L4, MF rmCSA comparison between the asymptomatic group and the cLBP group with Clinical LSI showed a significant mean difference of 0.038 (CI: 0.011 to 0.065) with SMD of -1.09 (CI: -1.857 to -0.323) and p-value = 0.042
							At L3/L4, MF rmCSA comparison between the asymptomatic group & cLBP group without Clinical LSI showed a significant mean difference of 0.061 (CI: 0.041 to 0.081) with SMD of -1.013 (CI: -1.773 to -0.253) and p-value = 0.011
							At L3/L4, MF rmCSA comparison between cLBP group with Clinical LSI & cLBP group without Clinical LSI showed a mean difference of 0.008 (CI: -0.024 to 0.040) with SMD of -0.187 (CI: -0.904 to 0.53) and p-value = 0.863
							At L3/L4, MF FI comparison between the asymptomatic group & cLBP group with Clinical LSI showed a significant mean difference of 0.037 (CI: -0.065 to -0.009) with SMD of 1.04 (CI: 0.214 to 1.759) and p-value = 0.034
							At L3/L4, MF FI comparison between the asymptomatic group & cLBP group without Clinical LSI showed a significant mean difference of -0.044 (CI: -0.074 to -0.013) with SMD of 1.09 (CI: 0.331 to 1.866) and p-value = 0.011
							At L3/L4, MF FI comparison between cLBP group with Clinical LSI & cLBP group without Clinical LSI showed a mean difference of -0.006 (CI: -0.036 to 0.023) with SMD of 0.179 (CI: -0.538 to 0.896) and p-value = 0.889
							At L4/L5, MF tCSA comparison between the asymptomatic group and the cLBP group with Clinical LSI showed a mean difference of 0.018 (CI: -0.034 to 0.070) with SMD of -0.261 (CI: -0.979 to 0.458), p-value = 0.751
							At L4/L5, MF tCSA comparison between the asymptomatic group and the cLBP group without Clinical LSI showed a mean difference of 0.056 (CI: 0.005 to 0.105) with SMD of -0.68 (CI: -1.416 to 0.056), p-value = 0.122
							At L4/L5, MF tCSA comparison between cLBP group with Clinical LSI & cLBP group without Clinical LSI showed a mean difference of 0.032 (CI: 0.012 to 0.076) with SMD of -0.545 (CI: -1.273 to 0.184), p-value = 0.411
							At L4/L5, MF rmCSA comparison between the asymptomatic group and the cLBP group with Clinical LSI showed a significant mean difference of 0.050 (CI: 0.006 to 0.094) with SMD of -0.881 (CI: -1.63 to -0.131) and p-value = 0.037
							At L4/L5, MF rmCSA comparison between the asymptomatic group & cLBP group without Clinical LSI showed a significant mean difference of 0.064 (CI: 0.019 to 0.109) with SMD of -1.089 (CI: -1.856 to -0.322) and p-value = 0.006
							At L4/L5, MF rmCSA comparison between cLBP group with Clinical LSI & cLBP group without Clinical LSI showed a mean difference of 0.014 (CI: -0.017 to 0.045) with SMD of -0.337 (CI: -1.057 to 0.384) and p-value = 0.761
							At L4/L5, MF FI comparison between the asymptomatic group & cLBP group with Clinical LSI showed a significant mean difference of -0.053 (CI: -0.083 to -0.023) with SMD of 1.351 (CI: 0.558 to 2.145) and p-value = 0.003
							At L4/L5, MF MFI comparison between the asymptomatic group & cLBP group without Clinical LSI showed a significant mean difference of -0.039 (CI: -0.074 to -0.003) with SMD of 0.843 (CI: 0.098 to 1.592) and p-value = 0.031
							At L4/L5, MF FI comparison between cLBP group with Clinical LSI & cLBP group without Clinical LSI showed a mean difference of 0.014 (CI: -0.012 to 0.040) with SMD of -0.409 (CI: -1.132 to 0.314) and p-value = 0.621
							At L5/S1, MF tCSA comparison between the asymptomatic group and the cLBP group with Clinical LSI showed a mean difference of 0.044 (CI: -0.029 to 0.119) with SMD of -0.454 (CI: -1.179 to 0.27), p-value = 0.353
							At L5/S1, MF tCSA comparison between the asymptomatic group and the cLBP group without Clinical LSI showed a mean difference of 0.049 (CI: -0.002 to 0.150) with SMD of -0.782 (CI: -1.525 to -0.04), p-value = 0.054
							At L5/S1, MF tCSA comparison between cLBP group with Clinical LSI & cLBP group without Clinical LSI showed a mean difference of 0.032 (CI: -0.011 to 0.075) with SMD of -0.552 (CI: -1.281 to 0.178), p-value = 0.581
							At L5/S1, MF rmCSA comparison between the asymptomatic group and the cLBP group with Clinical LSI showed a significant mean difference of 0.055 (CI: 0.003 to 0.107) with SMD of -0.805 (CI: -1.549 to -0.061) and p-value = 0.048
							At L5/S1, MF rmCSA comparison between the asymptomatic group & cLBP group without Clinical LSI showed a significant mean difference of 0.074 (CI: 0.022 to 0.127) with SMD of -1.064 (CI: -1.828 to -0.299) and p-value = 0.006
							At L5/S1, MF rmCSA comparison between cLBP group with Clinical LSI & cLBP group without Clinical LSI showed a mean difference of 0.019 (CI: -0.012 to 0.051) with SMD of -0.452 (CI: -1.177 to 0.273) and p-value = 0.672
							At L5/S1, MF FI comparison between the asymptomatic group & cLBP group with Clinical LSI showed a significant mean difference of -0.039 (CI: -0.063 to -0.015) with SMD of 1.245 (CI: 0.463 to 2.027) and p-value = 0.026
							At L5/S1, MF FI comparison between the asymptomatic group & cLBP group without Clinical LSI showed a significant mean difference of -0.036 (CI: -0.071 to -0.002) with SMD of 0.783 (CI: 0.041 to 1.526) and p-value = 0.040
							At L5/S1, MF FI comparison between cLBP group with Clinical LSI & cLBP group without Clinical LSI showed a mean difference of 0.002 (CI: -0.027 to 0.032) with SMD of -0.076 (CI: -0.792 to 0.64) and p-value = 0.982
							At L2/L3, ES tCSA comparison between the asymptomatic group and the cLBP group with Clinical LSI showed a mean difference of -0.029 (CI: -0.114 to 0.086) with SMD of 0.189 (CI: -0.528 to 0.906), p-value = 0.841
							At L2/L3, ES tCSA comparison between the asymptomatic group and the cLBP group without Clinical LSI showed a mean difference of 0.007 (CI: -0.107 to 0.122) with SMD of -0.06 (CI: -0.776 to 0.655), p-value = 0.989
							At L2/L3, ES tCSA comparison between cLBP group with Clinical LSI & cLBP group without Clinical LSI showed a mean difference of 0.036 (CI: -0.067 to 0.141) with SMD of -0.266 (CI: -0.985 to 0.453), p-value = 0.763
							At L2/L3, ES rmCSA comparison between the asymptomatic group and the cLBP group with Clinical LSI showed a mean difference of -0.104 (CI: -0.250 to 0.041) with SMD of 0.539 (CI: -0.189 to 1.268) and p-value = 0.251
							At L2/L3, ES rmCSA comparison between the asymptomatic group & cLBP group without Clinical LSI showed a mean difference of -0.030 (CI: -0.176 to 0.115) with SMD of 0.159 (CI: -0.558 to 0.876) and p-value = 0.884
							At L2/L3, ES rmCSA comparison between cLBP group with Clinical LSI & cLBP group without Clinical LSI showed a mean difference of 0.074 (CI: -0.027 to 0.175) with SMD of -0.546 (CI: -1.275 to 0.183) and p-value = 0.494
							At L2/L3, ES FI comparison between the asymptomatic group & cLBP group with Clinical LSI showed a mean difference of 0.008 (CI: -0.018 to 0.034) with SMD of -0.228 (CI: -0.946 to 0.49) and p-value = 0.877
							At L2/L3, ES FI comparison between the asymptomatic group & cLBP group without Clinical LSI showed a mean difference of -0.020 (CI: -0.056 to 0.016) with SMD of 0.418 (CI: -0.305 to 1.142) and p-value = 0.424
							At L2/L3, ES FI comparison between cLBP group with Clinical LSI & cLBP group without Clinical LSI showed a mean difference of -0.028 (CI: -0.065 to 0.008) with SMD of 0.569 (CI: -0.161 to 1.299) and p-value = 0.199
							At L3/L4, ES tCSA comparison between the asymptomatic group and the cLBP group with Clinical LSI showed a mean difference of -0.022 (CI: -0.115 to 0.071) with SMD of 0.177 (CI: -0.54 to 0.894), p-value = 0.855
							At L3/L4, ES tCSA comparison between the asymptomatic group and the cLBP group without Clinical LSI showed a mean difference of 0.004 (CI: -0.060 to 0.069) with SMD of -0.058 (CI: -0.774 to 0.658), p-value = 0.993
							At L3/L4, ES tCSA comparison between cLBP group with Clinical LSI & cLBP group without Clinical LSI showed a mean difference of 0.026 (CI: -0.065 to 0.118) with SMD of -0.219 (CI: -0.937 to 0.499), p-value = 0.795
							At L3/L4, ES rmCSA comparison between the asymptomatic group and the cLBP group with Clinical LSI showed a mean difference of -0.026 (CI: -0.106 to 0.054) with SMD of 0.244 (CI: -0.475 to 0.962) and p-value = 0.750
							At L3/L4, ES rmCSA comparison between the asymptomatic group & cLBP group without Clinical LSI showed a mean difference of 0.032 (CI: -0.028 to 0.093) with SMD of -0.392 (CI: -1.115 to 0.33) and p-value = 0.648
							At L3/L4, ES rmCSA comparison between cLBP group with Clinical LSI & cLBP group without Clinical LSI showed a mean difference of 0.058 (CI: -0.019 to 0.135) with SMD of -0.562 (CI: -1.292 to 0.168) and p-value = 0.250
							At L3/L4, ES FI comparison between the asymptomatic group & cLBP group with Clinical LSI showed a mean difference of 0.016 (CI: -0.019 to 0.040) with SMD of -0.252 (CI: -0.97 to 0.467) and p-value = 0.786
							At L3/L4, ES FI comparison between the asymptomatic group & cLBP group without Clinical LSI showed a mean difference of -0.033 (CI: -0.061 to -0.004) with SMD of 0.546 (CI: -0.183 to 1.275) and p-value = 0.268
							At L3/L4, ES FI comparison between cLBP group with Clinical LSI & cLBP group without Clinical LSI showed a mean difference of -0.044 (CI: -0.068 to -0.007) with SMD of 0.823 (CI: 0.078 to 1.568) and p-value = 0.077
							At L4/L5, ES tCSA comparison between the asymptomatic group and the cLBP group with Clinical LSI showed a mean difference of -0.062 (CI: -0.128 to 0.002) with SMD of 0.715 (CI: -0.023 to 1.454), p-value = 0.095
							At L4/L5, ES tCSA comparison between the asymptomatic group and the cLBP group without Clinical LSI showed a mean difference of 0.001 (CI: -0.042 to 0.045) with SMD of -0.035 (CI: -0.75 to 0.681), p-value = 0.999
							At L4/L5, ES tCSA comparison between cLBP group with Clinical LSI & cLBP group without Clinical LSI showed a mean difference of 0.064 (CI: -0.004 to 0.132) with SMD of -0.709 (CI: -1.447 to 0.029), p-value = 0.086
							At L4/L5, ES rmCSA comparison between the asymptomatic group and the cLBP group with Clinical LSI showed a mean difference of -0.069 (CI: -0.130 to -0.008) with SMD of 0.853 (CI: 0.105 to 1.6) and p-value = 0.044
							At L4/L5, ES rmCSA comparison between the asymptomatic group & cLBP group without Clinical LSI showed a mean difference of 0.004 (CI: -0.041 to 0.051) with SMD of -0.076 (CI: -0.792 to 0.64) and p-value = 0.985
							At L4/L5, ES rmCSA comparison between cLBP group with Clinical LSI & cLBP group without Clinical LSI showed a mean difference of 0.074 (CI: 0.011 to 0.136) with SMD of -0.894 (CI: -1.645 to -0.144) and p-value = 0.030
							At L4/L5, ES FI comparison between the asymptomatic group & cLBP group with Clinical LSI showed a mean difference of 0.025 (CI: -0.005 to 0.055) with SMD of -0.625 (CI: -1.358 to 0.108) and p-value = 0.203
							At L4/L5, ES FI comparison between the asymptomatic group & cLBP group without Clinical LSI showed a mean difference of -0.006 (CI: -0.040 to 0.029) with SMD of 0.185 (CI: -0.532 to 0.902) and p-value = 0.848
							At L4/L5, ES FI comparison between cLBP group with Clinical LSI & cLBP group without Clinical LSI showed a mean difference of -0.033 (CI: -0.059 to -0.007) with SMD of 0.964 (CI: 0.208 to 1.72) and p-value = 0.009
							At L5/S1, ES tCSA comparison between the asymptomatic group and the cLBP group with Clinical LSI showed a mean difference of 0.011 (CI: -0.059 to 0.081) with SMD of -0.117 (CI: -0.834 to 0.599), p-value = 0.932
							At L5/S1, ES tCSA comparison between the asymptomatic group and the cLBP group without Clinical LSI showed a mean difference of 0.068 (CI: 0.009 to 0.136) with SMD of -0.761 (CI: -1.503 to -0.02), p-value = 0.088
							At L5/S1, ES tCSA comparison between cLBP group with Clinical LSI & cLBP group without Clinical LSI showed a mean difference of 0.057 (CI: -0.002 to 0.115) with SMD of -0.793 (CI: -1.537 to -0.05), p-value = 0.178
							At L5/S1, ES rmCSA comparison between the asymptomatic group and the cLBP group with Clinical LSI showed a mean difference of -0.022 (CI: -0.081 to 0.036) with SMD of 0.294 (CI: -0.426 to 1.013) and p-value = 0.702
							At L5/S1, ES rmCSA comparison between the asymptomatic group & cLBP group without Clinical LSI showed a mean difference of 0.038 (CI: -0.024 to 0.100) with SMD of -0.461 (CI: -1.186 to 0.264) and p-value = 0.376
							At L5/S1, ES rmCSA comparison between cLBP group with Clinical LSI & cLBP group without Clinical LSI showed a mean difference of 0.060 (CI: 0.009 to 0.112) with SMD of -0.895 (CI: -1.645 to -0.144) and p-value = 0.091
							At L5/S1, ES FI comparison between the asymptomatic group & cLBP group with Clinical LSI showed a mean difference of 0.046 (CI: 0.007 to 0.084) with SMD of -0.895 (CI: -1.645 to -0.144) and p-value = 0.073
							At L5/S1, ES FI comparison between the asymptomatic group & cLBP group without Clinical LSI showed a mean difference of 0.006 (CI: -0.030 to 0.053) with SMD of -0.113 (CI: -0.829 to 0.603) and p-value = 0.943
							At L5/S1, ES FI comparison between cLBP group with Clinical LSI & cLBP group without Clinical LSI showed a mean difference of -0.039 (CI: -0.078 to 0.000) with SMD of 0.758 (CI: 0.017 to 1.499) and p-value = 0.142
							At L2/L3, PM tCSA comparison between the asymptomatic group and the cLBP group with Clinical LSI showed a mean difference of 0.028 (CI: -0.070 to 0.126) with SMD of -0.213 (CI: -0.931 to 0.505), p-value = 0.793
							At L2/L3, PM tCSA comparison between the asymptomatic group and the cLBP group without Clinical LSI showed a mean difference of 0.039 (CI: -0.051 to 0.130) with SMD of -0.323 (CI: -1.043 to 0.396), p-value = 0.634
							At L2/L3, PM tCSA comparison between cLBP group with Clinical LSI & cLBP group without Clinical LSI showed a mean difference of 0.011 (CI: -0.061 to 0.084) with SMD of -0.113 (CI: -0.83 to 0.603), p-value = 0.962
							At L2/L3, PM rmCSA comparison between the asymptomatic group and the cLBP group with Clinical LSI showed a mean difference of 0.010 (CI: -0.069 to 0.089) with SMD of -0.095 (CI: -0.811 to 0.621) and p-value = 0.958
							At L2/L3, PM rmCSA comparison between the asymptomatic group & cLBP group without Clinical LSI showed a mean difference of 0.030 (CI: -0.046 to 0.106) with SMD of -0.293 (CI: -1.013 to 0.427) and p-value = 0.679
							At L2/L3, PM rmCSA comparison between cLBP group with Clinical LSI & cLBP group without Clinical LSI showed a mean difference of 0.020 (CI: -0.041 to 0.081) with SMD of -0.244 (CI: -0.962 to 0.475) and p-value = 0.841
							At L2/L3, PM FI comparison between the asymptomatic group & cLBP group with Clinical LSI showed a mean difference of 0.036 (CI: -0.001 to 0.070) with SMD of -0.799 (CI: -1.543 to -0.056) and p-value = 0.117
							At L2/L3, PM FI comparison between the asymptomatic group & cLBP group without Clinical LSI showed a mean difference of 0.002 (CI: -0.029 to 0.033) with SMD of -0.049 (CI: -0.764 to 0.667) and p-value = 0.993
							At L2/L3, PM FI comparison between cLBP group with Clinical LSI & cLBP group without Clinical LSI showed a mean difference of 0.034 (CI: -0.076 to 0.008) with SMD of 0.606 (CI: -0.126 to 1.338) and p-value = 0.145
							At L3/L4, PM tCSA comparison between the asymptomatic group and the cLBP group with Clinical LSI showed a mean difference of 0.055 (CI: -0.057 to 0.167) with SMD of -0.367 (CI: -1.089 to 0.355), p-value = 0.506
							At L3/L4, PM tCSA comparison between the asymptomatic group and the cLBP group without Clinical LSI showed a mean difference of 0.094 (CI: -0.007 to 0.195) with SMD of -0.695 (CI: -1.431 to 0.042), p-value = 0.149
							At L3/L4, PM tCSA comparison between cLBP group with Clinical LSI & cLBP group without Clinical LSI showed a mean difference of 0.038 (CI: -0.048 to 0.126) with SMD of -0.335 (CI: -1.056 to 0.386), p-value = 0.715
							At L3/L4, PM rmCSA comparison between the asymptomatic group and the cLBP group with Clinical LSI showed a mean difference of 0.030 (CI: -0.057 to 0.119) with SMD of -0.264 (CI: -0.983 to 0.455) and p-value = 0.719
							At L3/L4, PM rmCSA comparison between the asymptomatic group & cLBP group without Clinical LSI showed a mean difference of 0.079 (CI: -0.006 to 0.164) with SMD of -0.695 (CI: -1.431 to 0.042) and p-value = 0.122
							At L3/L4, PM rmCSA comparison between cLBP group with Clinical LSI & cLBP group without Clinical LSI showed a mean difference of 0.048 (CI: -0.018 to 0.115) with SMD of -0.639 (CI: -1.373 to 0.094) and p-value = 0.441
							At L3/L4, PM FI comparison between the asymptomatic group & cLBP group with Clinical LSI showed a mean difference of 0.026 (CI: -0.006 to 0.060) with SMD of -0.612 (CI: -1.344 to 0.12) and p-value = 0.273
							At L3/L4, PM FI comparison between the asymptomatic group & cLBP group without Clinical LSI showed a mean difference of -0.006 (CI: -0.043 to 0.025) with SMD of 0.197 (CI: -0.521 to 0.914) and p-value = 0.849
							At L3/L4, PM FI comparison between cLBP group with Clinical LSI & cLBP group without Clinical LSI showed a mean difference of -0.036 (CI: -0.072 to 0.000) with SMD of 0.732 (CI: -0.002 to 1.482) and p-value = 0.100
							At L4/L5, PM rCSA comparison between the asymptomatic group and the cLBP group with Clinical LSI showed a mean difference of 0.049 (CI: -0.102 to 0.200) with SMD of -0.46 (CI: -1.185 to 0.265), p-value = 0.719
							At L4/L5, PM tCSA comparison between the asymptomatic group and the cLBP group without Clinical LSI showed a mean difference of 0.124 (CI: -0.005 to 0.253) with SMD of 0.327 (CI: -0.394 to 1.047), p-value = 0.137
							At L4/L5, PM tCSA comparison between the cLBP group with Clinical LSI & cLBP group without Clinical LSI showed a mean difference of 0.074 (CI: -0.030 to 0.179) with SMD of 0.78 (CI: -0.037 to 1.522), p-value = 0.474
							At L4/L5, PM rmCSA comparison between the asymptomatic group and the cLBP group with Clinical LSI showed a mean difference of 0.023 (CI: -0.095 to 0.141) with SMD of -0.146 (CI: -0.863 to 0.571), p-value = 0.890
							At L4/L5, PM rmCSA comparison between the asymptomatic group and the cLBP group without Clinical LSI showed a mean difference of 0.111 (CI: 0.007 to 0.214) with SMD of -0.807 (CI: -1.551 to 0.063), p-value = 0.084
							At L4/L5, PM rmCSA comparison between cLBP group with Clinical LSI and cLBP group without Clinical LSI showed a mean difference of 0.088 (CI: 0.000 to 0.175) with SMD of -0.759 (CI: -1.5 to -0.018), p-value = 0.205
							At L4/L5, PM FI comparison between the asymptomatic group and the cLBP group with Clinical LSI showed a mean difference of 0.023 (CI: -0.014 to 0.061) with SMD of -0.46 (CI: -1.185 to 0.265), p-value = 0.420
							At L4/L5, PM FI comparison between the asymptomatic group and the cLBP group without Clinical LSI showed a mean difference of -0.015 (CI: -0.052 to 0.021) with SMD of 0.327 (CI: -0.394 to 1.047), p-value = 0.684
							At L4/L5, PM FI comparison between cLBP group with Clinical LSI and cLBP group without Clinical LSI showed a mean difference of -0.038 (CI: -0.076 to 0.000) with SMD of 0.78 (CI: -0.037 to 1.522), p-value = 0.101
							At L5/S1, PM tCSA comparison between the asymptomatic group and the cLBP group with Clinical LSI showed a mean difference of 0.048 (CI: -0.082 to 0.180) with SMD of -0.279 (CI: -0.998 to 0.44), p-value = 0.710
							At L5/S1, PM tCSA comparison between the asymptomatic group and the cLBP group without Clinical LSI showed a mean difference of 0.048 (CI: -0.072 to 0.210) with SMD of -0.371 (CI: -1.093 to 0.351), p-value = 0.502
							At L5/S1, PM tCSA comparison between cLBP group with Clinical LSI and cLBP group without Clinical LSI showed a mean difference of 0.020 (CI: -0.080 to 0.121) with SMD of -0.156 (CI: -0.873 to 0.56), p-value = 0.940
							At L5/S1, PM rmCSA comparison between the asymptomatic group and the cLBP group with Clinical LSI showed a mean difference of 0.017 (CI: -0.083 to 0.118) with SMD of -0.126 (CI: -0.843 to 0.59), p-value = 0.929
							At L5/S1, PM rmCSA comparison between the asymptomatic group and the cLBP group without Clinical LSI showed a mean difference of 0.057 (CI: -0.051 to 0.166) with SMD of -0.394 (CI: -1.116 to 0.329), p-value = 0.453
							At L5/S1, PM rmCSA comparison between cLBP group with Clinical LSI and cLBP group without Clinical LSI showed a mean difference of 0.040 (CI: -0.038 to 0.118) with SMD of -0.383 (CI: -1.105 to 0.339), p-value = 0.678
							At L5/S1, PM FI comparison between the asymptomatic group and the cLBP group with Clinical LSI showed a mean difference of 0.022 (CI: -0.004 to 0.050) with SMD of -0.604 (CI: -1.336 to 0.127), p-value = 0.218
							At L5/S1, PM FI comparison between the asymptomatic group and the cLBP group without Clinical LSI showed a mean difference of -0.009 (CI: -0.040 to 0.021) with SMD of -0.245 (CI: -0.473 to 0.964), p-value = 0.765
							At L5/S1, PM FI comparison between cLBP group with Clinical LSI and cLBP group without Clinical LSI showed a mean difference of -0.032 (CI: -0.055 to -0.008) with SMD of 1.033 (CI: -0.271 to 1.794), p-value = 0.054
Mamatha et al. 2024	Cohort	N = 50 cLBP patients	1.5 MRI	L4	MF, ES, PM	tCSA	On the right side of the MF, the median CSA in the cLBP group [3.945 cm² (3.34, 4.36)] was significantly lower than in the asymptomatic group [4.560 cm² (3.98, 5.57)], p < 0.001.	Statistical tests: ANOVA
https://dx.doi.org/10.1016/j.tria.2024.100319		N = 50 asymptomatic controls					On the left side of the MF, the median CSA in the cLBP group [3.975 cm² (3.29, 4.32)] was significantly lower than in the asymptomatic group [4.520 cm² (3.89, 5.74)], p < 0.001.
							On the right side of the ES, the median CSA in the cLBP group [12.965 cm² (10.85, 16.18)] was significantly higher than in the asymptomatic group [10.620 cm² (9.30, 13.13)], p < 0.001.
							On the left side of the ES, the median CSA in the cLBP group [13.425 cm² (10.78, 16.26)] was significantly higher than in the asymptomatic group [10.555 cm² (8.95, 12.71)], p < 0.001.
							On the right side of the PM, the median CSA in the cLBP group [7.400 cm² (6.02, 9.23)], was slightly higher than in the asymptomatic group [7.280 cm² (4.91, 9.910], but this difference was not significant, p = 0.799.
							On the left side of the PM, the median CSA in the cLBP group [7.800 cm² (6.42, 8.89)], was slightly higher than in the asymptomatic group [7.090 cm² (5.46, 8.85)], but this difference was not significant, p = 0.308.
							NOTE: Multifidus and Erector Spinae muscles showed statistically significant differences between the left and right side (p < 0.001).
							NOTE: Psoas Major did not show significant differences between the left and right side (p > 0.05).
Newell et al. 2024	Case-control	Female cLBP: N = 20, Mean age: 45.50 ± 10.07 years, Mean BMI: 26.39 ± 2.84 kg/m²	MRI, T2	L1/L2, L2/L3, L3/L4, L4/L5, L5/S1	MF, ES, PM	tCSA, fCSA,FI	At L1/L2, MF tCSA in the cLBP group [2.68 cm² (0.12)] was lower than in the asymptomatic group [2.96 cm² (0.14)], but this difference was not statistically significant, p = 0.147.	In cLBP patients, the MF showed a trend-level reduction in fCSA at L1/L2 (p = 0.080) compared to asymptomatic controls, while tCSA and FI remained unchanged.
https://dx.doi.org/10.1016/j.jbiomech.2023.111894		Female asymptomatic controls: N = 16, Mean age: 63.31 ± 13.70 years, Mean BMI: 22.77 ± 7.00 kg/m²					At L2/L3, MF tCSA in the cLBP group [4.48 cm² (0.15)] was similar to the asymptomatic group [4.58 cm² (0.15)], p = 0.653.	The ES of cLBP patients had significantly smaller tCSA at L4/L5 (p = 0.010) in comparison to asymptomatic controls, but no significant differences in fCSA or FI.
		Male cLBP: N = 16, Mean age: 50.56 ± 18.41 years, Mean BMI: 27.71 ± 5.63 kg/m²					At L3/L4, MF tCSA in the cLBP group [6.94 cm² (0.20)] was similar to the asymptomatic group [7.05 cm² (0.20)], p = 0.715.	No notable differences were observed in the psoas major (PM) across all parameters between cLBP patients and asymptomatic controls.
		Male asymptomatic controls: N = 17, Mean age: 55.82 ± 15.11 years, Mean BMI: 21.67 ± 2.25 kg/m².					At L4/L5, MF tCSA in the cLBP group [9.81 cm² (0.25)] was similar to the asymptomatic group [9.93 cm² (0.26)], p = 0.739.	Statistical tests: Shapiro-Wilk test for normality, Mann-Whitney U tests
							At L5/S1, MF tCSA in the cLBP group [11.75 cm² (0.34)] was slightly higher than in the asymptomatic group [11.30 cm² (0.34)], but this was not statistically significant, p = 0.364.
							At L1/L2, MF fCSA in the cLBP group [2.01 cm² (0.11)] was lower than in the asymptomatic group [2.31 cm² (0.12)], but this was not statistically significant, p = 0.080.
							At L2/L3, MF fCSA in the cLBP group [3.19 cm² (0.13)] was similar to the asymptomatic group [3.30 cm² (0.13)], p = 0.579.
							At L3/L4, MF fCSA in the cLBP group [4.58 cm² (0.17)] was similar to the asymptomatic group [4.73 cm² (0.18)], p = 0.552.
							At L4/L5, MF fCSA in the cLBP group [5.92 cm² (0.23)] was similar to the asymptomatic group [6.04 cm² (0.24)], p = 0.729.
							At L5/S1, MF fCSA in the cLBP group [7.73 cm² (0.31)] was slightly higher than in the asymptomatic group [7.18 cm² (0.31)], but this was not statistically significant, p = 0.230.
							At L1/L2, MF FI in the cLBP group [25.12% (2.00)] was slightly higher than in the asymptomatic group [22.54% (2.19)], but this was not statistically significant, p = 0.406.
							At L2/L3, MF FI in the cLBP group [29.60% (1.62)] was higher than in the asymptomatic group [27.06% (1.65)], but this was not statistically significant, p = 0.292.
							At L3/L4, MF FI in the cLBP group [34.80% (1.61)] was higher than in the asymptomatic group [32.49% (1.64)], but this was not statistically significant, p = 0.332.
							At L4/L5, MF FI in the cLBP group [40.09% (1.67)] was slightly higher than in the asymptomatic group [38.79% (1.69)], but this was not statistically significant, p = 0.596.
							At L5/S1, MF FI in the cLBP group [34.50% (1.58)] was slightly lower than in the asymptomatic group [37.08% (1.58)], but this was not statistically significant, p = 0.267.
							At L1/L2, ES tCSA in the cLBP group [18.16 cm² (0.55)] was similar to the asymptomatic group [18.34 cm² (0.65)], p = 0.838.
							At L2/L3, ES tCSA in the cLBP group [20.50 cm² (0.63)] was slightly higher than in the asymptomatic group [19.73 cm² (0.65)], but this was not statistically significant, p = 0.414.
							At L3/L4, ES tCSA in the cLBP group [19.34 cm² (0.53)] was similar to the asymptomatic group [18.77 cm² (0.54)], p = 0.465.
							At L4/L5, ES tCSA in the cLBP group [17.90 cm² (0.43)] was significantly higher than in the asymptomatic group [16.86 cm² (0.43)], p = 0.010.
							At L5/S1, ES tCSA in the cLBP group [9.90 cm² (0.46)] was slightly higher than in the asymptomatic group [9.46 cm² (0.46)], but this was not statistically significant, p = 0.520.
							At L1/L2, ES fCSA in the cLBP group [14.37 cm² (0.53)] was similar to the asymptomatic group [14.71 cm² (0.63)], p = 0.695.
							At L2/L3, ES fCSA in the cLBP group [15.47 cm² (0.62)] was similar to the asymptomatic group [14.84 cm² (0.64)], p = 0.499.
							At L3/L4, ES fCSA in the cLBP group [13.19 cm² (0.50)] was nearly identical to the asymptomatic group [13.18 cm² (0.50)], p = 0.997.
							At L4/L5, ES fCSA in the cLBP group [10.96 cm² (0.44)] was slightly higher than in the asymptomatic group [9.93 cm² (0.45)], but this was not statistically significant, p = 0.114.
							At L5/S1, ES fCSA in the cLBP group [5.04 cm² (0.32)] was similar to the asymptomatic group [4.78 cm² (0.32)], p = 0.572.
							At L1/L2, ES FI in the cLBP group [21.15% (1.49)] was nearly identical to the asymptomatic group [21.09% (1.77)], p = 0.980.
							At L2/L3, ES FI in the cLBP group [23.69% (1.17)] was slightly lower than in the asymptomatic group [25.15% (1.19)], but this was not statistically significant, p = 0.403.
							At L3/L4, ES FI in the cLBP group [32.82% (1.16)] was higher than in the asymptomatic group [30.21% (1.18)], but this was not statistically significant, p = 0.128.
							At L4/L5, ES FI in the cLBP group [39.85% (1.41)] was slightly lower than in the asymptomatic group [41.85% (1.43)], but this was not statistically significant, p = 0.336.
							At L5/S1, ES FI in the cLBP group [50.26% (1.90)] was nearly identical to the asymptomatic group [49.52% (1.90)], p = 0.792.
							At L1/L2, PM tCSA in the cLBP group [3.65 cm² (0.25)] was slightly lower than in the asymptomatic group [3.95 cm² (0.28)], but this was not statistically significant, p = 0.437.
							At L2/L3, PM tCSA in the cLBP group [6.54 cm² (0.32)] was slightly lower than in the asymptomatic group [6.87 cm² (0.33)], but this was not statistically significant, p = 0.492.
							At L3/L4, PM tCSA in the cLBP group [10.08 cm² (0.41)] was slightly lower than in the asymptomatic group [10.33 cm² (0.42)], but this was not statistically significant, p = 0.679.
							At L4/L5, PM tCSA in the cLBP group [13.25 cm² (0.50)] was slightly higher than in the asymptomatic group [12.44 cm² (0.51)], but this was not statistically significant, p = 0.270.
							At L5/S1, PM tCSA in the cLBP group [12.52 cm² (0.74)] was slightly higher than in the asymptomatic group [11.65 cm² (0.81)], but this was not statistically significant, p = 0.450.
							At L1/L2, PM fCSA in the cLBP group [3.25 cm² (0.24)] was slightly lower than in the asymptomatic group [3.62 cm² (0.27)], but this was not statistically significant, p = 0.333.
							At L2/L3, PM fCSA in the cLBP group [5.95 cm² (0.32)] was slightly lower than in the asymptomatic group [6.43 cm² (0.33)], but this was not statistically significant, p = 0.321.
							At L3/L4, PM fCSA in the cLBP group [9.21 cm² (0.40)] was slightly lower than in the asymptomatic group [9.49 cm² (0.42)], but this was not statistically significant, p = 0.643.
							At L4/L5, PM fCSA in the cLBP group [12.09 cm² (0.50)] was slightly higher than in the asymptomatic group [11.35 cm² (0.52)], but this was not statistically significant, p = 0.327.
							At L5/S1, PM fCSA in the cLBP group [11.56 cm² (0.64)] was slightly higher than in the asymptomatic group [10.45 cm² (0.71)], but this was not statistically significant, p = 0.271.
							At L1/L2, PM FI in the cLBP group [11.53% (1.09)] was slightly higher than in the asymptomatic group [8.75% (1.23)], but this was not statistically significant, p = 0.108.
							At L2/L3, PM FI in the cLBP group [8.21% (0.78)] was slightly higher than in the asymptomatic group [7.48% (0.80)], but this was not statistically significant, p = 0.536.
							At L3/L4, PM FI in the cLBP group [9.54% (0.89)] was slightly higher than in the asymptomatic group [8.58% (0.92)], but this was not statistically significant, p = 0.469.
							At L4/L5, PM FI in the cLBP group [9.56% (0.93)] was nearly identical to the asymptomatic group [9.23% (0.96)], p = 0.812.
							At L5/S1, PM FI in the cLBP group [7.54% (1.19)] was slightly lower than in the asymptomatic group [9.80% (1.30)], but this was not statistically significant, p = 0.226.
Yang et al. 2024	Case-control	N = 23 cLBP patients, Median age: 31.0 (IQR: 28.0, 32.0) years, Median BMI: 22.72 (20.08, 23.02) kg/m²	3.0 MRI, T1, T2	L1/L2, L2/L3, L3/L4, L4/L5, L5/S1	MF, ES, PM	Fat Content (FC) %	On the left side, PM fat content in the cLBP group [2.74 ± 1.54%] was slightly higher than in the asymptomatic group [2.19% (1.29, 3.18)], but this was not statistically significant, p = 0.68.	Statistical tests: Student’s t-test or Mann–Whitney U test.
https://dx.doi.org/10.1177/20406223241293260		N = 20 asymptomatic controls, Median age: 30.75 (IQR: 24.38, 33.00) years, Median BMI: 22.48 (20.01, 23.05) kg/m²					On the right side, PM fat content in the cLBP group [3.17 ± 1.55%] was nearly identical to the asymptomatic group [3.19 ± 1.56%], p = 0.98.
							On the left side, MF fat content in the cLBP group [4.63 ± 1.63%] was slightly higher than in the asymptomatic group [4.41 ± 1.49%], but this was not statistically significant, p = 0.65.
							On the right side, MF fat content in the cLBP group [6.17 ± 2.39%] was significantly higher than in the asymptomatic group [4.64 ± 1.68%], p = 0.02.
							On the left side, ES fat content in the cLBP group [3.25% (2.61–4.15)] was slightly lower than in the asymptomatic group [3.90 ± 1.06%], but this was not statistically significant, p = 0.18.
							On the right side, ES fat content in the cLBP group [4.84 ± 1.56%] was significantly higher than in the asymptomatic group [3.95 ± 1.09%], p = 0.04

## Sheet: cLBP studies for publication
Study	Design	Participant characteristics	Assesment tool	Vertebral level	Muscle	Outcome measures	Results	Extra comments
Mengiardi et al. 2006 [40]	Case-control	N= 25 cLBP (40.9 yrs, BMI 23.6 kg/m²) N = 25 controls (39.8 yrs, BMI: 23.7 kg/m²)	1.5 MRI, T2	L4/L5	MF	FC	L4/L5: ↑ MF FI in cLBP (p = 0.014)
Hides et al. 2008 [23]	Case-control	N = 42 cLBP (Mean age: 46.8 ± 13.2 yrs) N = 40 controls (Mean age: 28.4 ± 5.7 yrs)	US	L2-L5	MF	tCSA	↓ MF tCSA in cLBP at L4 & L5 (p = 0.001)
Wallwork et al. 2009 [41]	Case-control	N = 11 cLBP (Mean age: 33.9 yrs) N = 11 controls (Mean age: 33.4 yrs)	US	L2-L5	MF	tCSA	L2: ↑ MF tCSA in cLBP (p = 0.047) L5: ↓ MF tCSA in cLBP (p = 0.001)
Arbanas et al. 2013 [42]	Case-control	N = 42 cLBP (Mean age: 51.1 ± 14.5 yrs, Mean BMI: 26.6 ± 4.4 kg/m²) N = 49 controls (Mean age: 55.1 ± 17.1 yrs, Mean BMI: 26.6 ± 5.2 kg/m²)	1.5 MRI, T2	L3/L4 L4/L5 L5/S1	PM	tCSA FI	L3/L4 & L4/L5: ↑ PM tCSA in cLBP (p < 0.05)
Singh et al. 2016 [43]	Case-control	N = 50 cLBP (Mean age: 33.54 ± 8.33 yrs, Mean BMI: 25.12 ± 2.67 kg/m²) N = 15 controls (Mean age: 28.93 ± 7.24 yrs, Mean BMI: 24.69 ± 2.67 kg/m²)	1.5 MRI, T2	L3/L4 L4/L5 L5/S1	MF ES PM	tCSA	No significant group differences in tCSA for any muscle Trend toward ↓ tCSA in cLBP across all muscles
Sions et al. 2017 (a) [44]	Case-control	N = 57 cLBP (Mean age: 70.5 ± 6.8 yrs, Mean BMI: 29.6 ± 5.8 kg/m²) N = 49 controls (Mean age: 72.2 ± 6.6 yrs, Mean BMI: 27.3 ± 4.59 kg/m²)	1.5 MRI, T1	L5	MF	FI tCSA rmCSA	L5: ↑ MF FI in cLBP (p = 0.034)
Sions et al. 2017 (b) [45]	Case-control	N = 53 cLBP (Mean age: 69.9 yrs, Mean BMI: 28.8 kg/m²) N = 43 controls (Mean age: 72.2 yrs, Mean BMI: 27.3 kg/m²)	1.5 MRI, T1	L2-L5	MF ES PM	From all levels: Mean FI Mean rmCSA	↑ mean MF FI across L2–L5 in cLBP (p = 0.016) ↓ ES rmCSA across L2–L5 in cLBP (p = 0.011)
Prasetyo et al. 2020 [46]	Cross-sectional	N = 24 cLBP (Median age: 35.5 yrs, Median BMI: 20.6 kg/m²) N = 20 controls (Median age: 28 yrs, Median BMI: 22.9 kg/m²)	CT scan	L4 L5	MF	Median FI ratio	L4 superior endplate: ↑ MF FI in cLBP (p = 0.001) L4 inferior endplate: ↑ MF FI in cLBP (p = 0.002) L5 superior-posterior endplate: ↑ MF FI in cLBP (p < 0.001) L5 inferior-posterior endplate: ↑ MF FI in cLBP (p = 0.003)
Ballatori et al. 2022 [47]	Case-control	N = 39 cLBP (Mean age: 47.43 ± 12.31 yrs, Mean BMI: 25.70 ± 5.08 kg/m²) N = 18 controls (Mean age: 42.74 ± 12.81 yrs, Mean BMI: 24.05 ± 4.34 kg/m²)	IDEAL MRI, T1, T2	L1/L2 - L5/S1	MF	FF	↑ MF FF in cLBP at L3/L4 (p = 0.038)
Huang et al. 2022 [25]	Case-control	N = 60 cLBP (Mean age: 46.32 ± 16.99 yrs, Mean BMI: 21.71 ± 1.16 kg/m²) N = 32 controls, Mean age: 44.87 ± 17.59 yrs, Mean BMI: 21.75 ± 1.23 kg/m²)	3.0 T MRI, T1, T2	L4/L5 L5/S1	MF ES	tCSA PDFF	L4/L5: ↓MF tCSA in cLBP (p = 0.041) L4/L5: ↑ ES and MF PDFF in cLBP (p < 0.05) L5/S1: ↑ ES and MF PDFF in cLBP (p < 0.05)
Sakai et al. 2022 [48]	Case-control	N = 203 cLBP (Mean age: 79.00 ± 6.04 yrs, Mean BMI: 23.92 ± 3.77 kg/m²) N = 203 controls (Mean age: 78.96 ± 5.98 yrs, Mean BMI: 24.07 ± 3.63 kg/m²)	T2 MRI	L1/L2 L4/L5	MF ES	tCSA	L1/L2 & L4/L5: ↓ trunk muscle average tCSA in cLBP (p < 0.001)
Eksi et al. 2023 [26]	Cross-sectional	N = 66 cLBP N = 66 controls Mean age for all: 37.57 ± 8.01 yrs	1.5 MRI, T1, T2	L1/L2 - L5/S1	MF ES PM	FI	L1/L2 - L5-S1: ↑ MF and ES FI in cLBP (p < 0.001) L4-L5: ↑ PM FI in cLBP (p = 0.013) L5-S1: ↑ PM FI in cLBP (p < 0.001)
Giordan et al. 2023 [14]	Case-control	N = 153 cLBP (Median age: 56 years, Median BMI: 33.6 kg/m²) N = 52 controls (Median age: 50 years, Median BMI: 25 kg/m²)	3.0 MRI, T1, T2	L1/L2 - L5/S1	MF ES PM	From all levels: Mean tCSA Mean FI	↓ mean MF tCSA in cLBP (p = 0.004) ↓ mean ES tCSA in cLBP (p = 0.032) ↓ mean PM tCSA in cLBP (p = 0.004)
Yazici et al. 2023 [49]	Cross-sectional	N = 35 CNLBP (Mean age: 36.97 ± 13.6 yrs, Mean BMI: 25.84 ± 5.61 kg/m²) N = 38 LDH (Mean age: 37.92 ± 10.57 yrs, Mean BMI: 26.49 ± 5.14 kg/m²) N = 36 controls (Mean age: 36.36 ± 12.12 yrs, Mean BMI: 25.71 ± 3.63 kg/m²)	1.5 MRI, T1, T2	L3/L4 - L5/S1	MF ES	From all levels: Mean tCSA Mean TCSA Mean FI	↑ mean right MF & ES tCSA in cLBP (p < 0.001) ↑ mean left MF tCSA in cLBP (p = 0.002) ↓ mean left ES tCSA in cLBP (p < 0.001)
Chen et al. 2024 [50]	Cohort	N = 100 cLBP with LDH (Mean age: 52.10 ± 8.82 yrs, Mean BMI: 27.66 ± 5.65 kg/m²) N = 120 acute LBP with LDH, Mean age: 51.25 ± 9.72 yrs, Mean BMI: 28.21 ± 5.45 kg/m²) N = 80 controls (Mean age: 53.21 ± 10.36 yrs, Mean BMI: 27.92 ± 4.32 kg/m²)	3.0 MRI, T1, T2	L4/L5	MF	FI tCSA fCSA	L4/L5: ↓ MF tCSA in cLBP (p = 0.023)
Liu et al. 2024 [51]	Case-control	N = 136 cLBP (Mean age: 41.43 ± 10.54 yrs, Mean BMI: 23.70 ± 3.08 kg/m²) N = 119 controls (Mean age: 40.82 ± 12.70 yrs, Mean BMI: 23.07 ± 2.31 kg/m²)	3.0 MRI, T2	L1/L2 - L5/S1	MF ES	tCSA fCSA FI	L5/S1: ↑ ES tCSA in cLBP (p = 0.01) L4/L5: ↓ ES fCSA in cLBP (p < 0.01) L4/L5: ↑ MF and ES FI in cLBP (p < 0.01) L5/S1: ↑ MF and ES FI in cLBP (p < 0.01)
Luo et al. 2024 [52]	Case-control	N = 56 Unilateral NCLBP (Mean age: 25.70 ± 1.96 yrs, Mean BMI: 21.98 ± 3.77 kg/m²) N = 51 controls (Mean age: 25.33 ± 2.02 yrs, Mean BMI: 21.02 ± 3.00 kg/m²)	3.0 MRI, T1, T2	L1 - L5	MF ES	FF	L2: ↑ MF FF in cLBP (p = 0.003) L3: ↑ MF FF in cLBP (p = 0.001) L4 & L5: ↑ MF FF in cLBP (p < 0.001)
Mahmoudi et al. 2024 [53]	Case-control	*N = 15 CNLBP with clinical LSI (Mean age: 34.4 ± 7.33 yrs, Mean BMI: 26.99 ± 1.3 kg/m²) N = 15 CNLBP without clinical LSI (Mean age: 38.4 ± 6.16 yrs, Mean BMI: 27.01 ± 1.25 kg/m²) N = 15 controls (Mean age: 34.13 ± 4.92 years, Mean BMI: 26.06 ± 1.93 kg/m²)	1.5 MRI, T2	L2/L3 - L5/S1	MF ES PM	rCSA rmCSA FI	L3/L4*: ↓ MF rmCSA in cLBP (p = 0.042) L3/L4: ↓ MF rmCSA in cLBP (p = 0.011) L3/L4*: ↑ MF FI in cLBP (p = 0.034) L3/L4: ↑ MF FI in cLBP (p = 0.011) L4/L5*: ↓ MF rmCSA in cLBP (p = 0.037) L4/L5: ↓ MF rmCSA in cLBP (p = 0.006) L4/L5*: ↑ MF FI in cLBP (p = 0.003) L4/L5: ↑ MF FI in cLBP (p = 0.031) L5/S1*: ↓ MF rmCSA in cLBP (p = 0.048) L5/S1: ↓ MF rmCSA in cLBP (p = 0.006) L5/S1*: ↑ MF FI in cLBP (p…	Mention of conducting a gpower calculation
Mamatha et al. 2024 [54]	Cohort	N = 50 cLBP patients N = 50 controls	1.5 MRI	L4	MF ES PM	tCSA	L4: ↓ MF tCSA in cLBP (p < 0.001) L4: ↑ ES tCSA in cLBP (p < 0.001)
Newell et al. 2024 [55]	Case-control	Female cLBP: N = 20 (Mean age: 45.50 ± 10.07 yrs, Mean BMI: 26.39 ± 2.84 kg/m²) Female controls: N = 16 (Mean age: 63.31 ± 13.70 yrs, Mean BMI: 22.77 ± 7.00 kg/m²) Male cLBP: N = 16 (Mean age: 50.56 ± 18.41 yrs, Mean BMI: 27.71 ± 5.63 kg/m²) Male controls: N = 17 (Mean age: 55.82 ± 15.11 yrs, Mean BMI: 21.67 ± 2.25 kg/m²)	MRI, T2	L1/L2 - L5/S1	MF ES PM	tCSA fCSA FI	L4/L5: ↑ ES tCSA in cLBP (p = 0.010)
Yang et al. 2024 [56]	Case-control	N = 23 cLBP patients (Median age: 31.0 yrs, Median BMI: 22.72 kg/m²) N = 20 controls (Median age: 30.75 years, Median BMI: 22.48 kg/m²)	3.0 MRI, T1, T2	L1/L2 - L5/S1	MF ES PM	From all levels: Mean FC	↑ right MF FC in cLBP (p = 0.02) ↑ right ES FC in cLBP (p = 0.04)

## Sheet: MF_tCSA
Multifidus (MF) muscle total cross sectional area (tCSA)
Study	Vertebral Level	Significance	Conclusion
Hides et al. 2008 (US)	L2	p = 0.97	Asymptomatic controls have significantly larger MF tCSA in comparison to cLBP patients only at L4 and L5.
	L3	p = 0.37
	L4	p = 0.001
	L5	p = 0.001
Wallwork et al. 2009 (US)	L2	p = 0.047	Asymptomatic controls have significantly smaller MF tCSA in comparison to cLBP patients at L2.
	L3	p > 0.05	Asymptomatic controls have significantly larger MF tCSA in comparison to cLBP patients at L5.
	L4	p > 0.05
	L5	p = 0.001
Singh et al. 2016 (MRI)	L3/L4	p = 0.304	No significant difference in MF tCSA of asymptomatic controls and cLBP patients at L3/L4, L4/L5, L5/S1.
	L4/L5	p = 0.067
	L5/S1	p = 0.426
Sions et al. 2017 (a) (MRI)	L5	p = 0.792	No significant difference in MF tCSA of asymptomatic controls and cLBP patients at L5/S1.
Huang et al. 2022 (MRI)	L4/L5	p = 0.041	Asymptomatic controls have significantly larger MF tCSA compared to cLBP patients at L4/L5
	L5/S1	p = 0.720	No significant difference between MF tCSA of asymptomatic controls and cLBP patients at L5/S1.
Giordan et al. 2023 (MRI)	L1/L2 - L5/S1	p = 0.004 (MEAN)	Asymptomatic controls have significantly larger mean MF tCSA in comparison to cLBP patients.
Chen et al. 2024 (MRI)	L4/L5	p = 0.023	Asymptomatic controls have significantly larger MF tCSA in comparison to cLBP patients at L4/L5.
Liu et al. 2024 (MRI)	L1/L2	p = 0.65	No significant difference between MF tCSA of asymptomatic controls and cLBP patients at any spinal level examined.
	L2/L3	p = 0.47
	L3/L4	p = 0.28
	L4/L5	p = 0.39
	L5/S1	p = 0.12
Mahmoudi et al. 2024 (MRI)	L2/L3	*p = 0.594 / p = 0.947	No significant difference between MF tCSA of asymptomatic controls and cLBP patients with/without clinical LSI at at any spinal level examined.
	L3/L4	*p = 0.179 / p = 0.103
	L4/L5	*p = 0.751 / p = 0.122
	L5/S1	*p = 0.353 / p = 0.054
Mamatha et al. 2024 (MRI)	L4	p < 0.001 / p < 0.001	Asymptomatic controls have significantly larger MF tCSA in comparison to cLBP patients at L4 both in the right and left side
Newell et al. 2024 (MRI)	L1/L2	p = 0.147	No significant difference between MF tCSA of asymptomatic controls and cLBP patients at at any spinal level examined.
	L2/L3	p = 0.653
	L3/L4	p = 0.715
	L4/L5	p = 0.739
	L5/S1	p = 0.364
L2 MF tCSA
Study	Vertebral Level	Significance	Conclusion
Hides et al. 2008 (US)	L2	p = 0.970	1/2 studies found a significant difference in MF tCSA at L2 between CLBP patients and asymptomatic controls.
Wallwork et al. 2009 (US)	L2	p = 0.047
L3 MF tCSA
Study	Vertebral Level	Significance	Conclusion
Hides et al. 2008 (US)	L3	p = 0.37	All studies reported no significant difference in MF tCSA at L3 between CLBP patients and asymptomatic controls.
Wallwork et al. 2009 (US)	L3	p > 0.05
L4 MF tCSA
Study	Vertebral Level	Significance	Conclusion
Hides et al. 2008 (US)	L4	p = 0.001	2/3 studies have reported significant differences for MF tCSA at L4 between CLBP patients and asymptomatic controls.
Wallwork et al. 2009 (US)	L4	p > 0.050
Mamatha et al. 2024 (MRI)	L4	p < 0.001
L5 MF tCSA
Study	Vertebral Level	Significance	Conclusion
Hides et al. 2008 (US)	L5	p = 0.001	2/3 studies have reported significant differences for MF tCSA at L5 between CLBP patients and asymptomatic controls.
Wallwork et al. 2009 (US)	L5	p = 0.001
Sions et al. 2017 (a) (MRI)	L5	p = 0.792
L1/L2 MF tCSA
Study	Vertebral Level	Significance	Conclusion
Liu et al. 2024 (MRI)	L1/L2	p = 0.650	All studies reported no significant difference in MF tCSA at L1/L2 between CLBP patients and asymptomatic controls.
Newell et al. 2024 (MRI)	L1/L2	p = 0.147
L2/L3 MF tCSA
Study	Vertebral Level	Significance	Conclusion
Liu et al. 2024 (MRI)	L2/L3	p = 0.470	All studies reported no significant difference in MF tCSA at L2/L3 between CLBP patients and asymptomatic controls.
*Mahmoudi et al. 2024 (MRI)	L2/L3	p = 0.594
Mahmoudi et al. 2024 (MRI)	L2/L3	p = 0.947
Newell et al. 2024 (MRI)	L2/L3	p = 0.653
L3/L4 MF tCSA
Study	Vertebral Level	Significance	Conclusion
Singh et al. 2016 (MRI)	L3/L4	p = 0.304	All studies reported no significant difference in MF tCSA at L3/L4 between CLBP patients and asymptomatic controls.
Liu et al. 2024 (MRI)	L3/L4	p = 0.280
*Mahmoudi et al. 2024 (MRI)	L3/L4	p = 0.179
Mahmoudi et al. 2024 (MRI)	L3/L4	p = 0.103
Newell et al. 2024 (MRI)	L3/L4	p = 0.715
L4/L5 MF tCSA
Study	Vertebral Level	Significance	Conclusion
Singh et al. 2016 (MRI)	L4/L5	p = 0.067	2/7 studies have reported significant differences in MF tCSA at L4/L5 between CLBP patients and asymptomatic controls.
Huang et al. 2022 (MRI)	L4/L5	p = 0.041
Chen et al. 2024 (MRI)	L4/L5	p = 0.023
Liu et al. 2024 (MRI)	L4/L5	p = 0.390
*Mahmoudi et al. 2024 (MRI)	L4/L5	p = 0.751
Mahmoudi et al. 2024 (MRI)	L4/L5	p = 0.122
Newell et al. 2024 (MRI)	L4/L5	p = 0.739
L5/S1 MF tCSA
Study	Vertebral Level	Significance	Conclusion
Singh et al. 2016 (MRI)	L5/S1	p = 0.426	All studies reported no significant difference in MF tCSA at L5/S1 between CLBP patients and asymptomatic controls.
Huang et al. 2022 (MRI)	L5/S1	p = 0.720
Liu et al. 2024 (MRI)	L5/S1	p = 0.120
*Mahmoudi et al. 2024 (MRI)	L5/S1	p = 0.353
Mahmoudi et al. 2024 (MRI)	L5/S1	p = 0.054
Newell et al. 2024 (MRI)	L5/S1	p = 0.364

## Sheet: MF_fCSA
Multifidus (MF) muscle functional cross sectional area (fCSA)
Study	Vertebral Level	Significance	Conclusion
Sions et al. 2017 (a) (MRI)	L5	p = 0. 229	No significant difference between MF rmCSA of asymptomatic controls and cLBP patients at L5/S1.
Sions et al. 2017 (b) (MRI)	L2-L5 (Mean)	p = 0.408	No significant difference between MF rmCSA of asymptomatic controls and cLBP patients at L5/S1.
Chen et al. 2024 (MRI)	L4/L5	p = 0.282	No significant difference between MF fCSA of asymptomatic controls, acute LBP and cLBP patients at L4/L5.
Liu et al. 2024 (MRI)	L1/L2	p = 0.41	No significant difference between MF fCSA of asymptomatic controls and cLBP patients at all spinal levels.
	L2/L3	p = 0.38
	L3/L4	p = 0.30
	L4/L5	p = 0.07
	L5/S1	p = 0.13
Mahmoudi et al. 2024 (MRI)	L2/L3	*p = 0.818 / p = 0.860	No significant difference between MF rmCSA of asymptomatic controls and cLBP with/without LSI at L2/L3.
	L3/L4	*p = 0.042 / p = 0.011	Significantly smaller MF rmCSA in cLBP with/without LSI in comparison to asymptomatic controls at L3/L4, L4/L5 and L5/S1.
	L4/L5	*p = 0.037 / p = 0.006
	L5/S1	*p = 0.048 / p = 0.006
Newell et al. 2024 (MRI)	L1/L2	p = 0.080	No significant difference between MF fCSA of asymptomatic controls and cLBP patients at all levels.
	L2/L3	p = 0.579
	L3/L4	p = 0.552
	L4/L5	p = 0.729
	L5/S1	p = 0.230
L1/L2 MF fCSA
Study	Vertebral Level	Significance	Conclusion
Liu et al. 2024	L1/L2	p = 0.410	No significant difference in MF fCSA at L1/L2 between CLBP patients and asymptomatic controls.
Newell et al. 2024	L1/L2	p = 0.080
L2/L3 MF fCSA
Study	Vertebral Level	Significance	Conclusion
Liu et al. 2024	L2/L3	p = 0.38	No significant difference in MF fCSA at L2/L3 between CLBP patients and asymptomatic controls.
*Mahmoudi et al. 2024	L2/L3	p = 0.818
Mahmoudi et al. 2024	L2/L3	p = 0.860
Newell et al. 2024	L2/L3	p = 0.579
L3/L4 MF fCSA
Study	Vertebral Level	Significance	Conclusion
Liu et al. 2024	L3/L4	p = 0.30	2/4 studies has reported a significant difference in MF fCSA at L3/L4 between CLBP patients and asymptomatic controls.
*Mahmoudi et al. 2024	L3/L4	p = 0.042
Mahmoudi et al. 2024	L3/L4	p = 0.011
Newell et al. 2024	L3/L4	p = 0.552
L4/L5 MF fCSA
Study	Vertebral Level	Significance	Conclusion
Chen et al. 2024	L4/L5	p = 0.282	2/5 studies has reported a significant difference in MF fCSA at L4/L5 between CLBP patients and asymptomatic controls.
Liu et al. 2024	L4/L5	p = 0.070
*Mahmoudi et al. 2024	L4/L5	p = 0.037
Mahmoudi et al. 2024	L4/L5	p = 0.006
Newell et al. 2024	L4/L5	p = 0.729
L5/S1 MF fCSA
Study	Vertebral Level	Significance	Conclusion
Liu et al. 2024	L5/S1	p = 0.130	2/4 studies has reported a significant difference in MF fCSA at L5/S1 between CLBP patients and asymptomatic controls.
*Mahmoudi et al. 2024	L5/S1	p = 0.048
Mahmoudi et al. 2024	L5/S1	p = 0.006
Newell et al. 2024	L5/S1	p = 0.230

## Sheet: MF_FI
Multifidus (MF) muscle fat infiltration (FI)
Study	Vertebral Level	Significance	Conclusion
Sions et al. 2017 (a) (MRI)	L5	p = 0.034	Significantly higher MF FI in cLBP patients in comparison to asymptomatic controls at L5/S1.
Sions et al. 2017 (b) (MRI)	L2-L5 (Mean)	p = 0.016	Significantly higher mean MF FI in cLBP patients in comparison to asymptomatic controls at L2-L5.
Prasetyo et al. 2020 (CT)	L4	p = 0.001 / p = 0.002	Significantly higher median MF FI in cLBP patients in comparison to asymptomatic controls at both the superior and inferior endplates of L4 and L5.
	L5	p < 0.001 / p = 0.003
Ballatori et al. 2022? (MRI)	L1/L2	p > 0.05	No significant difference between MF FF of asymptomatic controls and cLBP patients at L1/L2, L2/L3, L4/L5 and L5/S1.
	L2/L3	p > 0.05	Significantly higher MF FF in cLBP patients in comparison to asymptomatic controls at L3/L4.
	L3/L4	p = 0.038
	L4/L5	p > 0.05
	L5/S1	p > 0.05
Huang et al. 2022? (MRI)	L4/L5	p < 0.05	Significantly higher MF PFDD in cLBP patients in comparison to asymptomatic controls at both L4/L5 and L5/S1.
	L5/S1	p < 0.05
Eksi et al. 2023 (MRI)	L1/L2	p < 0.001	Significantly higher MF FI in cLBP patients in comparison to asymptomatic controls at both all spinal levels.
	L2/L3	p < 0.001
	L3/L4	p < 0.001
	L4/L5	p < 0.001
	L5/S1	p < 0.001
Chen et al. 2024? (MRI)	L4/L5	p = 0.002	Significantly higher MF fat degeneration in cLBP patients in comparison to the asymptomatic controls.
Liu et al. 2024 (MRI)	L1/L2	p = 0.52	No significant difference between MF FI of asymptomatic controls and cLBP patients at L1/L2, L2/L3 and L3/L4.
	L2/L3	p = 0.47	Significantly higher MF FI in cLBP patients in comparison to the asymptomatic controls at L4/L5.
	L3/L4	p = 0.97
	L4/L5	p < 0.01
	L5/S1	p < 0.01
Luo et al. 2024? (MRI)	L2	p = 0.003	Significantly higher MF FF in cLBP patients in comparison to the asymptomatic controls at L2-L5.
	L3	p = 0.001
	L4	p < 0.001
	L5	p < 0.001
Mahmoudi et al. 2024 (MRI)	L2/L3	*p = 0.868 / p = 0.973	No significant difference between MF FF of asymptomatic controls and cLBP patients with/without LSI at L2/L3.
	L3/L4	*p = 0.034 / p = 0.011	Significantly higher MF FF in cLBP patients with/without LSI in comparison to the asymptomatic controls at L3/L4, L4/L5, L5/S1.
	L4/L5	*p = 0.003 / p = 0.031
	L5/S1	*p = 0.026 / p = 0.040
Newell et al. 2024 (MRI)	L1/L2	p = 0.406	No significant difference between MF FI of asymptomatic controls and cLBP patients at any spinal level.
	L2/L3	p = 0.292
	L3/L4	p = 0.332
	L4/L5	p = 0.596
	L5/S1	p = 0.267
Yang et al. 2024? (MRI)	L1/L2 - L5/S1	p = 0.65 / p = 0.04 (MEAN)	No significant difference between mean MF fat content in the left side of asymptomatic controls and cLBP patients.
			Significantly higher mean MF fat content in the right side of cLBP patients in comparison to the asymptomatic controls.
L5 MF FI
Study	Vertebral Level	Significance	Conclusion
Sions et al. 2017 (a) (MRI)	L5	p = 0.034	Significant differences for MF FI at L5 between CLBP patients and asymptomatic controls.
Prasetyo et al. 2020 (CT)	L5	p < 0.001 / p = 0.003
L1/L2 MF FI
Study	Vertebral Level	Significance	Conclusion
Eksi et al. 2023 (MRI)	L1/L2	p < 0.001	1/3 studies has reported a significant difference in MF FI at L1/L2 between CLBP patients and asymptomatic controls.
Liu et al. 2024 (MRI)	L1/L2	p = 0.520
Newell et al. 2024 (MRI)	L1/L2	p = 0.406
L2/L3 MF FI
Study	Vertebral Level	Significance	Conclusion
Eksi et al. 2023 (MRI)	L2/L3	p < 0.001	1/5 studies has reported a significant difference in MF FI at L2/L3 between CLBP patients and asymptomatic controls.
Liu et al. 2024 (MRI)	L2/L3	p = 0.470
Newell et al. 2024 (MRI)	L2/L3	p = 0.292
*Mahmoudi et al. 2024 (MRI)	L2/L3	p = 0.868
Mahmoudi et al. 2024 (MRI)	L2/L3	p = 0.973
L3/L4 MF FI
Study	Vertebral Level	Significance	Conclusion
Eksi et al. 2023 (MRI)	L3/L4	p < 0.001	3/5 studies has reported a significant difference in MF FI at L3/L4 between CLBP patients and asymptomatic controls.
Liu et al. 2024 (MRI)	L3/L4	p = 0.970
Newell et al. 2024 (MRI)	L3/L4	p = 0.332
*Mahmoudi et al. 2024 (MRI)	L3/L4	p = 0.034
Mahmoudi et al. 2024 (MRI)	L3/L4	p = 0.011
L4/L5 MF FI
Study	Vertebral Level	Significance	Conclusion
Eksi et al. 2023 (MRI)	L4/L5	p < 0.001	4/5 studies has reported a significant difference in MF FI at L4/L5 between CLBP patients and asymptomatic controls.
Liu et al. 2024 (MRI)	L4/L5	p < 0.010
Newell et al. 2024 (MRI)	L4/L5	p = 0.596
*Mahmoudi et al. 2024 (MRI)	L4/L5	p = 0.003
Mahmoudi et al. 2024 (MRI)	L4/L5	p = 0.031
L5/S1 MF FI
Study	Vertebral Level	Significance	Conclusion
Eksi et al. 2023 (MRI)	L5/S1	p < 0.001	4/5 studies has reported a significant difference in MF FI at L5/S1 between CLBP patients and asymptomatic controls.
Liu et al. 2024 (MRI)	L5/S1	p < 0.010
Newell et al. 2024 (MRI)	L5/S1	p = 0.267
*Mahmoudi et al. 2024 (MRI)	L5/S1	p = 0.026
Mahmoudi et al. 2024 (MRI)	L5/S1	p = 0.040

## Sheet: ES_tCSA
Erector spinae (ES) muscle total cross sectional area (tCSA)
Study	Vertebral Level	Significance	Conclusion
Singh et al. 2016 (MRI)	L3/L4	p = 0.179	No significant difference between ES tCSA of asymptomatic controls and cLBP patients at L3/L4, L4/L5, L5/S1.
	L4/L5	p = 0.155
	L5/S1	p = 0.400
Huang et al. 2022 (MRI)	L4/L5	p = 0.398	No significant difference between ES tCSA of asymptomatic controls and cLBP patients at L4/L5, L5/S1.
	L5/S1	p = 0.907
Giordan et al. 2023 (MRI)	L1/L2 - L5/S1	p = 0.032 (MEAN)	Asymptomatic controls have significanctly larger average ES tCSA compared to cLBP patients at all levels.
Liu et al. 2024 (MRI)	L1/L2	p = 0.690	No significant difference between ES tCSA of asymptomatic controls and cLBP patients at L1/L2, L2/L3, L3/L4 and L4/L5.
	L2/L3	p = 0.430	Asymptomatic controls have significantly smaller ES tCSA in comparison to cLBP patients at L5/S1.
	L3/L4	p = 0.910
	L4/L5	p = 0.500
	L5/S1	p = 0.010
Mahmoudi et al. 2024 (MRI)	L2/L3	*p = 0.841 / p = 0.989	No significant difference between ES tCSA of asymptomatic controls and cLBP patients with/without clinical LSI at any level.
	L3/L4	*p = 0.855 / p = 0.993
	L4/L5	*p = 0.095 / p = 0.999
	L5/S1	*p = 0.932 / p = 0.088
Mamatha et al. 2024 (MRI)	L4	p < 0.001 / p < 0.001	Asymptomatic controls have significantly smaller ES tCSA in comparison to cLBP patients at L4 both at the right and left sides.
Newell et al. 2024 (MRI)	L1/L2	p = 0.838	No significant difference between ES tCSA of asymptomatic controls and cLBP patients at L1/L2, L2/L3, L3/L4 and L3/L5.
	L2/L3	p = 0.414	Asymptomatic controls have significantly smaller ES tCSA in comparison to cLBP patients at L4/L5.
	L3/L4	p = 0.465
	L4/L5	p = 0.010
	L5/S1	p = 0.520
L1/L2 ES tCSA
Study	Vertebral Level	Significance	Conclusion
Liu et al. 2024 (MRI)	L1/L2	p = 0.690	No significant difference between ES tCSA of asymptomatic controls and cLBP patients at L1/L2.
Newell et al. 2024 (MRI)	L1/L2	p = 0.838
L2/L3 ES tCSA
Study	Vertebral Level	Significance	Conclusion
Liu et al. 2024 (MRI)	L2/L3	p = 0.430	No significant difference between ES tCSA of asymptomatic controls and cLBP patients at L2/L3.
*Mahmoudi et al. 2024 (MRI)	L2/L3	p = 0.841
Mahmoudi et al. 2024 (MRI)	L2/L3	p = 0.989
Newell et al. 2024 (MRI)	L2/L3	p = 0.414
L3/L4 ES tCSA
Study	Vertebral Level	Significance	Conclusion
Singh et al. 2016 (MRI)	L3/L4	p = 0.179	No significant difference between ES tCSA of asymptomatic controls and cLBP patients at L3/L4.
Liu et al. 2024 (MRI)	L3/L4	p = 0.910
*Mahmoudi et al. 2024 (MRI)	L3/L4	p = 0.855
Mahmoudi et al. 2024 (MRI)	L3/L4	p = 0.993
Newell et al. 2024 (MRI)	L3/L4	p = 0.465
L4/L5 ES tCSA
Study	Vertebral Level	Significance	Conclusion
Singh et al. 2016 (MRI)	L4/L5	p = 0.155	1/6 studies has reported a significant difference between ES tCSA of asymptomatic controls and cLBP patients at L4/L5.
Huang et al. 2022 (MRI)	L4/L5	p = 0.398
Liu et al. 2024 (MRI)	L4/L5	p = 0.500
*Mahmoudi et al. 2024 (MRI)	L4/L5	p = 0.095
Mahmoudi et al. 2024 (MRI)	L4/L5	p = 0.999
Newell et al. 2024 (MRI)	L4/L5	p = 0.010
L5/S1 ES tCSA
Study	Vertebral Level	Significance	Conclusion
Singh et al. 2016 (MRI)	L5/S1	p = 0.400	1/6 studies has reported a significant difference between ES tCSA of asymptomatic controls and cLBP patients at L5/S1.
Huang et al. 2022 (MRI)	L5/S1	p = 0.907
Liu et al. 2024 (MRI)	L5/S1	p = 0.010
*Mahmoudi et al. 2024 (MRI)	L5/S1	p = 0.932
Mahmoudi et al. 2024 (MRI)	L5/S1	p = 0.088
Newell et al. 2024 (MRI)	L5/S1	p = 0.520

## Sheet: ES_fCSA
Erector spinae (ES) muscle functional cross sectional area (fCSA)
Study	Vertebral Level	Significance	Conclusion
Sions et al. 2017 (b) (MRI)	L2-L5	p = 0.011 (MEAN)	Asymptomatic controls have significanctly larger average ES rmCSA compared to cLBP patients at all levels.
Liu et al. 2024 (MRI)	L1/L2	p = 0.820	No significant difference between ES fCSA of asymptomatic controls and cLBP patients at L1/L2, L2/L3, L3/L4 and L5/S1.
	L2/L3	p = 0.680	Asymptomatic controls have significanctly larger average ES rmCSA compared to cLBP patients at L4/L5.
	L3/L4	p = 0.590
	L4/L5	p < 0.010
	L5/S1	p = 0.700
Mahmoudi et al. 2024 (MRI)	L2/L3	p = 0.251 / p = 0.884	No significant difference between ES rmCSA of asymptomatic controls and cLBP patients with clinical LSI at L2/L3, L3/L4 and L5/S1.
	L3/L4	p = 0.750 / p = 0.648	Aymptomatic controls have significantly larger ES rmCSA compared to the CNLBP with clinical LSI at L4/L5.
	L4/L5	p = 0.044 / p =0.985	No significant difference between ES rmCSA of asymptomatic controls and cLBP patients without clinical LSI at any level.
	L5/S1	p = 0.702 / p = 0.376
Newell et al. 2024 (MRI)	L1/L2	p = 0.695	No significant difference between ES fCSA of asymptomatic controls and cLBP patients at any level.
	L2/L3	p = 0.499
	L3/L4	p = 0.997
	L4/L5	p = 0.114
	L5/S1	p = 0.572
L1/L2 ES fCSA
Study	Vertebral Level	Significance	Conclusion
Liu et al. 2024 (MRI)	L1/L2	p = 0.820	No significant difference between ES fCSA of asymptomatic controls and cLBP patients at L1/L2.
Newell et al. 2024 (MRI)	L1/L2	p = 0.695
L2/L3 ES fCSA
Study	Vertebral Level	Significance	Conclusion
Liu et al. 2024 (MRI)	L2/L3	p = 0.680	No significant difference between ES fCSA of asymptomatic controls and cLBP patients at L2/L3.
*Mahmoudi et al. 2024 (MRI)	L2/L3	p = 0.251
Mahmoudi et al. 2024 (MRI)	L2/L3	p = 0.884
Newell et al. 2024 (MRI)	L2/L3	p = 0.499
L3/L4 ES fCSA
Study	Vertebral Level	Significance	Conclusion
Liu et al. 2024 (MRI)	L3/L4	p = 0.590	No significant difference between ES fCSA of asymptomatic controls and cLBP patients at L3/L4.
*Mahmoudi et al. 2024 (MRI)	L3/L4	p = 0.750
Mahmoudi et al. 2024 (MRI)	L3/L4	p = 0.648
Newell et al. 2024 (MRI)	L3/L4	p = 0.997
L4/L5 ES fCSA
Study	Vertebral Level	Significance	Conclusion
Liu et al. 2024 (MRI)	L4/L5	p < 0.010	Half of the studies have reported a significant difference between ES fCSA of asymptomatic controls and cLBP patients at L4/L5.
*Mahmoudi et al. 2024 (MRI)	L4/L5	p = 0.044
Mahmoudi et al. 2024 (MRI)	L4/L5	p = 0.985
Newell et al. 2024 (MRI)	L4/L5	p = 0.114
L5/S1 ES fCSA
Study	Vertebral Level	Significance	Conclusion
Liu et al. 2024 (MRI)	L5/S1	p = 0.700	No significant difference between ES fCSA of asymptomatic controls and cLBP patients at L5/S1.
*Mahmoudi et al. 2024 (MRI)	L5/S1	p = 0.702
Mahmoudi et al. 2024 (MRI)	L5/S1	p = 0.376
Newell et al. 2024 (MRI)	L5/S1	p = 0.572

## Sheet: ES_FI
Erector spinae (ES) muscle fat infiltration (FI)
Study	Vertebral Level	Significance	Conclusion
Sions et al. 2017 (b) (MRI)	L2-L5	p = 0.119 (MEAN)	No significant difference between mean ES FI of cLBP patients and asymptomatic controls between L2-L5.
Huang et al. 2022 (MRI)	L4/L5	p < 0.05	Significantly higher ES PDFF in cLBP patients in comparison to asymptomatic controls at L4/L5 and L5/S1.
	L5/S1	p < 0.05
Eksi et al. 2023 (MRI)	L1/L2	p < 0.001	Significantly higher ES FI in cLBP patients in comparison to asymptomatic controls at all levels.
	L2/L3	p < 0.001
	L3/L4	p < 0.001
	L4/L5	p < 0.001
	L5/S1	p < 0.001
Liu et al. 2024 (MRI)	L1/L2	p = 0.26	No significant difference between mean ES FI of cLBP patients and asymptomatic controls at L1/L2, L2/L3 and L3/L4.
	L2/L3	p = 0.12	Significantly higher ES FI in cLBP patients in comparison to asymptomatic controls at L4/L5 and L5/S1.
	L3/L4	p = 0.12
	L4/L5	p < 0.01
	L5/S1	p < 0.01
Luo et al. 2024? (MRI)	L1	p = 0.211	No significant difference in ES fat fraction (FF) values between the cLBP and asymptomatic group at any level.
	L2	p = 0.948
	L3	p = 0.891
	L4	p = 0.270
Mahmoudi et al. 2024 (MRI)	L2/L3	*p = 0.877 / p = 0.424	No significant difference in ES FI between the cLBP with/without clinical LSI and asymptomatic group at any level.
	L3/L4	*p = 0.786 / p = 0.268
	L4/L5	*p = 0.203 / p = 0.848
	L5/S1	*p = 0.073 / p = 0.943
Newell et al. 2024 (MRI)	L1/L2	p = 0.980	No significant difference in ES FI between the cLBP and asymptomatic group L1/L2, L2/L3, L3/L4, L4/L5 and L5/S1.
	L2/L3	p = 0.403
	L3/L4	p = 0.128
	L4/L5	p = 0.336
	L5/S1	p = 0.792
Yang et al. 2024 (MRI)	L1/L2 - L5/S1	p = 0.18 / p = 0.04 (MEAN)	No significant difference in the mean ES FC in the left side of cLBP patients and asymptomatic controls.
			Significant difference in the mean ES FC in the right side of cLBP patients and asymptomatic controls.
L1/L2 ES FI
Study	Vertebral Level	Significance	Conclusion
Eksi et al. 2023 (MRI)	L1/L2	p < 0.001	1/3 studies has reported a significant difference between ES FI of asymptomatic controls and cLBP patients at L1/L2.
Liu et al. 2024 (MRI)	L1/L2	p = 0.26
Newell et al. 2024 (MRI)	L1/L2	p = 0.980
L2/L3 ES FI
Study	Vertebral Level	Significance	Conclusion
Eksi et al. 2023 (MRI)	L2/L3	p < 0.001	1/5 studies has reported a significant difference between ES FI of asymptomatic controls and cLBP patients at L2/L3.
Liu et al. 2024 (MRI)	L2/L3	p = 0.12
*Mahmoudi et al. 2024 (MRI)	L2/L3	p = 0.877
Mahmoudi et al. 2024 (MRI)	L2/L3	p = 0.424
Newell et al. 2024 (MRI)	L2/L3	p = 0.403
L3/L4 ES FI
Study	Vertebral Level	Significance	Conclusion
Eksi et al. 2023 (MRI)	L3/L4	p < 0.001	1/5 studies has reported a significant difference between ES FI of asymptomatic controls and cLBP patients at L3/L4.
Liu et al. 2024 (MRI)	L3/L4	p = 0.12
*Mahmoudi et al. 2024 (MRI)	L3/L4	p = 0.786
Mahmoudi et al. 2024 (MRI)	L3/L4	p = 0.268
Newell et al. 2024 (MRI)	L3/L4	p = 0.128
L4/L5 ES FI
Study	Vertebral Level	Significance	Conclusion
Eksi et al. 2023 (MRI)	L4/L5	p < 0.001	2/5 studies have reported a significant difference between ES FI of asymptomatic controls and cLBP patients at L4/L5.
Liu et al. 2024 (MRI)	L4/L5	p < 0.01
*Mahmoudi et al. 2024 (MRI)	L4/L5	p = 0.203
Mahmoudi et al. 2024 (MRI)	L4/L5	p = 0.848
Newell et al. 2024 (MRI)	L4/L5	p = 0.336
L5/S1 ES FI
Study	Vertebral Level	Significance	Conclusion
Eksi et al. 2023 (MRI)	L5/S1	p < 0.001	2/5 studies have reported a significant difference between ES FI of asymptomatic controls and cLBP patients at L5/S1.
Liu et al. 2024 (MRI)	L5/S1	p < 0.01
*Mahmoudi et al. 2024 (MRI)	L5/S1	p = 0.073
Mahmoudi et al. 2024 (MRI)	L5/S1	p = 0.943
Newell et al. 2024 (MRI)	L5/S1	p = 0.792

## Sheet: PM_tCSA
Posas Major (PM) muscle total cross sectional area (tCSA)
Study	Vertebral Level	Significance	Conclusion
Arbanas et al. 2013 (MRI)	L3/L4	p < 0.05	Significantly larger PM tCSA in cLBP patients in comparison to the asymptomatic controls at L3/L4 and L4/L5.
	L4/L5	p < 0.05	No significant difference between PM tCSA of cLBP patients and asymptomatic controls at L5/S1.
	L5/S1	P = 0.247
Singh et al. 2016 (MRI)	L3/L4	p = 0.048	No significant difference between PM tCSA of cLBP patients and asymptomatic controls at any level.
	L4/L5	p = 0.077
	L5/S1	p = 0.421
Giordan et al. 2023 (MRI)	L1/L2 - L5/S1	p = 0.004 (MEAN)	Significantly smaller mean PM tCSA in cLBP patients in comparison to the asymptomatic control from all levels.
Mahmoudi et al. 2024 (MRI)	L2/L3	*p = 0.793 / p = 0.634	No significant difference between PM tCSA of cLBP patients with/without clinical LSI and asymptomatic controls at any level.
	L3/L4	*p = 0.506 / p = 0.149
	L4/L5	*p = 0.719 / p = 0.137
	L5/S1	*p = 0.710 / p = 0.502
Mamatha et al. 2024 (MRI)	L4	p = 0.799 / p = 0.308	No significant difference between the right/left side of PM tCSA of cLBP patients and asymptomatic controls at neither the L4.
Newell et al. 2024 (MRI)	L1/L2	p = 0.437	No significant difference between PM tCSA of cLBP patients and asymptomatic controls at any level.
	L2/L3	p = 0.492
	L3/L4	p = 0.679
	L4/L5	p = 0.270
	L5/S1	p = 0.450
L2/L3 PM tCSA
Study	Vertebral Level	Significance	Conclusion
*Mahmoudi et al. 2024 (MRI)	L2/L3	p = 0.793	No significant difference between PM tCSA of asymptomatic controls and cLBP patients at L2/L3.
Mahmoudi et al. 2024 (MRI)	L2/L3	p = 0.634
Newell et al. 2024 (MRI)	L2/L3	p = 0.492
L3/L4 PM tCSA
Study	Vertebral Level	Significance	Conclusion
Arbanas et al. 2013 (MRI)	L3/L4	p < 0.05	1/5 studies has reported a significant difference between PM tCSA of asymptomatic controls and cLBP patients at L3/L4.
Singh et al. 2016 (MRI)	L3/L4	p = 0.048
*Mahmoudi et al. 2024 (MRI)	L3/L4	p = 0.506
Mahmoudi et al. 2024 (MRI)	L3/L4	p = 0.149
Newell et al. 2024 (MRI)	L3/L4	p = 0.679
L4/L5 PM tCSA
Study	Vertebral Level	Significance	Conclusion
Arbanas et al. 2013 (MRI)	L4/L5	p < 0.05	1/5 studies has reported a significant difference between PM tCSA of asymptomatic controls and cLBP patients at L4/L5.
Singh et al. 2016 (MRI)	L4/L5	p = 0.077
*Mahmoudi et al. 2024 (MRI)	L4/L5	p = 0.719
Mahmoudi et al. 2024 (MRI)	L4/L5	p = 0.137
Newell et al. 2024 (MRI)	L4/L5	p = 0.270
L5/S1 PM tCSA
Study	Vertebral Level	Significance	Conclusion
Arbanas et al. 2013 (MRI)	L5/S1	P = 0.247	No significant difference between PM tCSA of asymptomatic controls and cLBP patients at L5/S1.
Singh et al. 2016 (MRI)	L5/S1	p = 0.421
*Mahmoudi et al. 2024 (MRI)	L5/S1	p = 0.710
Mahmoudi et al. 2024 (MRI)	L5/S1	p = 0.502
Newell et al. 2024 (MRI)	L5/S1	p = 0.450

[truncated: 5 more sheets: PM_fCSA, PM_FI, NOS - Paper Quality, IK_NOS_explanations, MN_NOS_explanations]
